# Supplementary material for: Facile induction of immune tolerance by an interleukin-2–TGFβ surrogate agonist
Source: Nature. 2026 Mar 11;653(8115):888–99. doi: 10.1038/s41586-026-10208-0 (PMC13190267; doi:10.1038/s41586-026-10208-0)
Supplement: Supplementary file 4 — Source Data Fig. 1 [file 41586_2026_10208_MOESM4_ESM.xlsx]

## Sheet: c
pSTAT5 MFI
log10nM	IL-2(N88D)		TGM1-IL-2(N88D)		TGM1		TGM1FL			log10nM	IL-2(WT)		TGM1-IL-2(WT)		TGM1		TGM1FL			log10nM	IL-2(H9)		TGM1-IL-2(H9)		TGM1		TGM1FL
3	4473	4513	4687	5028	2639	2536	2249	2633		3	7337	6542	7277	6362	2639	2536	2249	2633		3	6827	6487	6926	7016	2639	2536	2249	2633
2	4420	4556	4804	4599	2870	2858	2649	2897		2	7394	6247	7002	6236	2870	2858	2649	2897		2	7563	6923	7534	6828	2870	2858	2649	2897
1	4011	3879	4097	4036	2798	2770	2516	2742		1	8233	6602	6917	6502	2798	2770	2516	2742		1	7111	6720	8196	6970	2798	2770	2516	2742
0	3037	2914	3340	2819	2654	2743	2493	2850		0	6422	5998	5994	5476	2654	2743	2493	2850		0	7328	6570	6894	6590	2654	2743	2493	2850
-1	2483	2618	2865	2954	2528	2833	2316	2507		-1	5518	4803	4914	4153	2528	2833	2316	2507		-1	6433	5973	5955	5660	2528	2833	2316	2507
-2	2519	2612	2836	2710	2725	2748	2748	2669		-2	3585	3451	3113	3201	2725	2748	2748	2669		-2	4423	4050	3593	3643	2725	2748	2748	2669
-3	2645	2612	2755	2867	2882	2794	2895	2817		-3	2616	2578	2790	2718	2882	2794	2895	2817		-3	3189	2915	2721	2647	2882	2794	2895	2817
-4	2683	2194	2334	2687	2899	2809	2349	2748		-4	2457	2685	2926	2681	2899	2809	2349	2748		-4	2538	2782	2640	2794	2899	2809	2349	2748
pSMAD2/3 MFI
log10nM	IL-2(N88D)		TGM1-IL-2(N88D)		TGM1		TGM1FL			log10nM	IL-2(WT)		TGM1-IL-2(WT)		TGM1		TGM1FL			log10nM	IL-2(H9)		TGM1-IL-2(H9)		TGM1		TGM1FL
3	378		1349	1321	1302	1331	1192	1303		3	370		1317	1339	1302	1331	1192	1303		3	366		1351	1405	1302	1331	1192	1303
2	356		1333	1329	1259	1273	1183	1211		2	360		1249	1199	1259	1273	1183	1211		2	348		1266	1287	1259	1273	1183	1211
1	319		1320	1346	896	1009	1123	1172		1	354		1284	1304	896	1009	1123	1172		1	316		1356	1432	896	1009	1123	1172
0	325		1276	1292	435	499	949	890		0	355		1218	1232	435	499	949	890		0	291		1226	1359	435	499	949	890
-1	307		1084	1146	414	446	446	455		-1	325		1044	1063	414	446	446	455		-1	300		1078	1102	414	446	446	455
-2	315		600	636	397	435	427	392		-2	301		623	666	397	435	427	392		-2	320		646	686	397	435	427	392
-3	299		423	472	408	433	407	406		-3	313		547	564	408	433	407	406		-3	295		584	578	408	433	407	406
-4	302		415	440	387	409	502	406		-4	310		478	511	387	409	502	406		-4	289		520	543	387	409	502	406

## Sheet: d
Foxp3+ frequency
Log10nM	TGM1		IL-2(N88D)		TGM1-IL-2(N88D)		TGM1 + IL-2(N88D)			Log10nM	TGM1		IL-2(WT)		TGM1-IL-2(WT)		TGM1 + IL-2(WT)			Log10nM	TGM1		IL-2(H9)		TGM1-IL-2(H9)		TGM1 + IL-2(H9)
2	75.9	84.1	8.01	9.87	89.8	88.8	94.6	92.5		2	75.9	84.1	19.9	21.7	88.3	91.8	93.3	91.3		2	75.9	84.1	1.72	1.94	89	91	89.2	88.2
1	65.2	72.4	0.32	0.23	85.7	88.5	84.5	86.2		1	65.2	72.4	0.59	0.52	86.8	87.1	87.9	88.2		1	65.2	72.4	0.95	0.37	86.3	88.4	88.7	90.4
0	47.3	53.7	0.55	0.21	78.3	84.3	44.3	51.7		0	47.3	53.7	0.26	0.14	89.1	86.7	41.2	43.9		0	47.3	53.7	0.17	0.16	79.9	85	44.5	42.7
-1	0.72	0.85	0.28	0.16	67.9	73.1	0.16	0.65		-1	0.72	0.85	0.11	0.13	67.4	73.7	0.46	0.75		-1	0.72	0.85	0.39	0.76	54.7	60.2	0.41	0.52
-2	0.32	0.33	0.18	0.14	46.4	53.9	0.43	0.21		-2	0.32	0.33	0.7	0.17	49.6	55.8	0.17	0.32		-2	0.32	0.33	0.32	0.11	31.3	42.7	0.25	0.24
-3	0.18	0.16	0.23	0.38	5.58	11.6	0.13	0.16		-3	0.18	0.16	0.12	0.081	10.5	22.6	0.15	0.28		-3	0.18	0.16	0.076	0.19	3.39	7.07	0.21	0.31
-4	0.18	0.34	0.16	0.24	0.27	1.04	0.14	0.26		-4	0.18	0.34	0.33	0.29	1.12	2.09	0.16	0.18		-4	0.18	0.34	0.21	0.25	1.97	3.86	0.22	0.24
-5	0.44	0.41	0.26	0.22	0.38	0.26	0.35	0.59		-5	0.44	0.41	0.49	0.52	0.62	0.72	0.91	0.37		-5	0.44	0.41	0.49	0.57	0.82	1.92	0.5	0.45
Foxp3+ number
Log10nM	TGM1		IL-2(N88D)		TGM1-IL-2(N88D)		TGM1 + IL-2(N88D)			Log10nM	TGM1		IL-2(WT)		TGM1-IL-2(WT)		TGM1 + IL-2(WT)			Log10nM	TGM1		IL-2(H9)		TGM1-IL-2(H9)		TGM1 + IL-2(H9)
2	0.193	0.3493			4.0996	4.9104	3.6272	4.7764		2	0.193	0.3493			3.1902	4.3297	2.3783	4.1405		2	0.193	0.3493			4.1301	3.6101	3.3287	3.0356
1	0.2214	0.2965	0.0333	0.0713	2.2001	2.94	2.0902	2.5407		1	0.2214	0.2965	0.2267	0.244	1.8977	3.7226	1.8465	3.668		1	0.2214	0.2965	0.0891	0.1276	2.3302	5.5835	2.0545	2.7221
0	0.5348	0.3372	0.0239	0.05	1.8122	2.5673	0.6797	1.4564		0	0.5348	0.3372	0.0338	0.0481	3.8121	4.0935	3.2639	4.1855		0	0.5348	0.3372	0.0414	0.0462	2.3247	4.3594	4.0799	3.7618
-1	2.1229	1.2215	0.0222	0.0275	0.5347	0.5675	1.4406	2.2696		-1	2.1229	1.2215	0.0286	0.0264	1.8084	3.417	3.3022	6.3104		-1	2.1229	1.2215	0.0218	0.0636	2.6352	4.3253	3.7742	5.0927
-2	0.3269	0.4313	0.018	0.0176	0.3276	0.3886	0.0778	0.1187		-2	0.3269	0.4313	0.0238	0.03	1.1273	1.4415	0.6139	1.0158		-2	0.3269	0.4313	0.0163	0.0431	1.3848	1.3407	0.1393	0.2461
-3	0.6954	0.0562	0.0177	0.0185	0.2574	0.2852	0.0213	0.0419		-3	0.6954	0.0562	0.0196	0.0164	0.8303	0.8439	0.0551	0.0855		-3	0.6954	0.0562	0.032	0.0344	0.8012	0.7678	0.023	0.0183
-4	0.0257	0.0251	0.0067	0.0188	0.2795	0.6753	0.0226	0.0205		-4	0.0257	0.0251	0.017	0.0218	0.7705	0.8117	0.0117	0.0153		-4	0.0257	0.0251	0.0255	0.0364	0.4123	0.4356	0.0242	0.0207
-5	0.0173	0.0151	0.0096	0.0214	0.7456	0.579	0.0111	0.0233		-5	0.0173	0.0151	0.0084	0.026	0.6781	0.4619	0.0129	0.0212		-5	0.0173	0.0151	0.0098	0.0193	0.1165	0.122	0.0156	0.0278

## Sheet: e
CTV dilution frequency
	Tconv		pTreg_TGM1		pTreg_TGM1 + IL-2(N88D)		pTreg_TGM1-IL-2(N88D)				Tconv		pTreg_TGM1		pTreg_TGM1 + IL-2(WT)		pTreg_TGM1-IL-2(WT)				Tconv		pTreg_TGM1		pTreg_TGM1 + IL-2(H9)		pTreg_TGM1-IL-2(H9)
1:1	88.6		92.1	91.2	91.5	91.9	84.9	83.5		1:1	88.6		92.1	91.2	89.5	89.6	85.1	89.9		1:1	88.6		92.1	91.2	88.9	90.8	85.9	89.8
1:2	92.4		86.2	84.9	82.1	82.6	78.5	75.8		1:2	92.4		86.2	84.9	79	82.6	73.3	76.6		1:2	92.4		86.2	84.9	77.7	83	75.3	77.3
1:3	94.8		84.3	82.5	73.3	76	70	64		1:3	94.8		84.3	82.5	71.9	73.4	59	59.8		1:3	94.8		84.3	82.5	70.4	71.3	58.7	59.6
1:4	95.1		76.6	76.5	59.5	59.5	48.6	50.9		1:4	95.1		76.6	76.5	47.4	50.7	38.2	33.8		1:4	95.1		76.6	76.5	54.7	62.8	44.8	42.8
1:5	90.6		69.7	71.1	40	40.5	36	34.5		1:5	90.6		69.7	71.1	29.4	24.4	17.5	15.2		1:5	90.6		69.7	71.1	31.9	42.1	23.3	25.7
1:6	93.5		56.7	57.8	24.9	15.9	19.5	22.2		1:6	93.5		56.7	57.8	8.28	5.12	8.84	10		1:6	93.5		56.7	57.8	10	19.8	18	12.3

## Sheet: f
T-bet MFI
Log10nM	TGM1		IL-2(N88D)		TGM1-IL-2(N88D)		TGM1 + IL-2(N88D)			Log10nM	TGM1		IL-2(WT)		TGM1-IL-2(WT)		TGM1 + IL-2(WT)			Log10nM	TGM1		IL-2(H9)		TGM1-IL-2(H9)		TGM1 + IL-2(H9)
2	2883	2933	12346	15566	10882	7302	7363	7585		2	2883	2933	15627	14066	6772	10148	8113	9939		2	2883	2933	19862	18609	9800	8870	7301	10099
1	2623	2620	12691	17491	8681	10533	5801	6722		1	2623	2620			8132	9141	8668	6524		1	2623	2620	18304	17262	8099	8522	5150	5402
0	4033	4239	17030	15192	4853	4071	4278	4901		0	4033	4239	14043	18647	5875	7400	5491	8828		0	4033	4239	17059	13309	7642	9814	7162	7910
-1	11231	11745	15846	15878	2660	3131	5276	7498		-1	11231	11745	17189	19899	4964	5990	16873	15336		-1	11231	11745	18258	16186	7064	8686	15757	15570
-2	12771	15379	17118	15639	2906	3416	12716	15370		-2	12771	15379	17365	10642	5056	5677	12752	18824		-2	12771	15379	17188	19061	8665	11350	14295	17390
-3	13980	15897	14553	16808	7801	10118	14003	15957		-3	13980	15897	12474	15995	10804	13044	12791	15955		-3	13980	15897	14508	18731	12144	16782	17530	14358
-4	17227	16328	15248	20686	14318	16527	14350	15844		-4	17227	16328	11582	17513	12087	17320	14086	16319		-4	17227	16328	18653	18558	16169	15244	17324	17907
-5	16580	19986	15209	19347	15881	17673	13253	16586		-5	16580	19986	15896	18941	15323	17805	14126	18383		-5	16580	19986	15365	18449	14747	17799	14235	17016
Rorγt+ frequency
Log10nM	TGM1		IL-2(N88D)		TGM1-IL-2(N88D)		TGM1 + IL-2(N88D)			Log10nM	TGM1		IL-2(WT)		TGM1-IL-2(WT)		TGM1 + IL-2(WT)			Log10nM	TGM1		IL-2(H9)		TGM1-IL-2(H9)		TGM1 + IL-2(H9)
2	54.1	46.8	3.73	2.23	32.4	17.2	34.7	31		2	54.1	46.8	3.46	1.68	29.8	19.1	40.2	28.1		2	54.1	46.8	5.01	3.06	15.5	15.3	25.8	35.6
1	45.4	40.6	1.74	1.63	40.3	30.6	33.3	42		1	45.4	40.6	3.31	0.74	29	23.9	41.9	18.5		1	45.4	40.6	2.4	0.93	21.3	7.29	26.6	27.7
0	44.8	41.4	1.61	0.74	49.5	37.1	48.6	43.5		0	44.8	41.4	1.65	0.67	25.4	25.1	19.3	13.2		0	44.8	41.4	2.66	1.1	25.6	15.2	10.8	9.62
-1	27.3	38.8	4.34	0.46	50	51.4	28.5	15.5		-1	27.3	38.8	2.38	0.73	30.3	28.2	4.64	6.85		-1	27.3	38.8	3.07	0.78	18.3	8.54	4.9	4.37
-2	4.66	1.86	4.52	0.9	43.2	48.2	4.23	1.16		-2	4.66	1.86	1.37	0.56	35	31	2.17	1.85		-2	4.66	1.86	2.27	1.32	3.08	2.33	2.03	0.96
-3	21.5	0.85	3.56	1.33	43	38.3	3.6	0.96		-3	21.5	0.85	5.01	1.09	25.3	15.9	3.02	0.99		-3	21.5	0.85	3.17	1.36	3.08	1.09	2.05	1.01
-4	3.87	0.96	3.27	0.64	44.6	31.6	3.35	1.25		-4	3.87	0.96	4.05	1.3	6.24	4.58	6.92	1.95		-4	3.87	0.96	4.78	1.89	3.64	0.58	2.58	0.53
-5	3.96	2.89	2.09	0.79	32.7	31.5	4.02	1.3		-5	3.96	2.89	2.76	1.04	4.66	6.1	14.2	3.69		-5	3.96	2.89		2.38	4.12	1.12	3.68	0.72
			.
