# Supplementary material for: Facile induction of immune tolerance by an interleukin-2–TGFβ surrogate agonist
Source: Nature. 2026 Mar 11;653(8115):888–99. doi: 10.1038/s41586-026-10208-0 (PMC13190267; doi:10.1038/s41586-026-10208-0)
Supplement: Supplementary file 5 — Source Data Fig. 2 [file 41586_2026_10208_MOESM5_ESM.xlsx]

## Sheet: c
Foxp3+ frequency
mLN									ILN									SPL
PBS	IL-2(N88D)	IL-2(WT)	IL-2(H9)	TGM1	TGM1-IL-2(N88D)	TGM1-IL-2(WT)	TGM1-IL-2(H9)		PBS	IL-2(N88D)	IL-2(WT)	IL-2(H9)	TGM1	TGM1-IL-2(N88D)	TGM1-IL-2(WT)	TGM1-IL-2(H9)		PBS	IL-2(N88D)	IL-2(WT)	IL-2(H9)	TGM1	TGM1-IL-2(N88D)	TGM1-IL-2(WT)	TGM1-IL-2(H9)
1.48	21.8	5.19	6.84	10.6	43.9	71.4	62.5		1.85	28	5.01	3.61	18.2	40	72.8	59.6		0.94	23.7	10	7.14	11.2	73.8	78.4	58.9
1.57	43	7.59	12.9	9.21	35.1	69	67.5		2.36	36.5	5.65	5.38	12.7	40.9	82.2	58.8		1.94	20.4	5.33	4.55	13.3	58.3	60.4	81.7
2.02	32.9	6.7	9.24	8.46	17.5	76.6	68.5		2.15	28.4	8.08	4.62	13.5	39.9	81.4	58.7		0.66	30.9	7.6	5.62	13.8	56.1	86.4	65.9
2.99	8.91	8.08	6.54	10.5	33.3	62.7	72.2		3.27	32.6	5.87	5.06	12.5	45.2	77.3	69		3.94	42.2	4.72	3.18	9.53	51.5	64.7	60.2
2.9	17.2	7.63	5.89	9.15	43.2	48.1	60.9		0	37.7	4.48	3.73	12.7	41.4	64	43.9		1	68.2	9.68	1.71	12.4	83.6	74.5	55.2
2.31	12.5	7.03	4.71	14.6	47.9	54.5	68.3		0	40	3.09	2.64	14.5	45.5	62.3	41.7		2.48	51.1		4.64	8.24	58.2	72.8	38
5.71	51.8	7.5	4.37	12	78.6	52	70.5		2.94	55.4	7.44	4.06	11.4	50.9	51.7	39.2
2.15	50	0	1.17	9.5	73	65	53.1		5.06	18.2	5.07	2.37	15	80.5	56.6	83.4
0	26.4	10.1	3.86	7.38	53.6	59.4	46.4		2.97	67.9	18.5	0	22.8	83.4	87.8	69.1
0.26	36.4	12.2	2.36	9.69	42.5	62.2	51.9		5.26	66.7	15.2	0	31.9	84.4	74.1	78
0.38	50	10	1.39	9.28	48.3	75.2	49.3		7.69	58.6	10.5	0	15.5	81.9	89.7	82.8
0.89	39.6	12.5	1.17	4.37	66.4	68.5	24.4		0.65	61.5		3.57	13.9	81.3	78.5	77.6
3.45	32.4		1.06	5.65	46.9	75.1	28		5.88	52.9		2	12.2	87	84.4	81.6
1.08	40		2.61	4.26		79.3	31.9		0.65	55.1		1.35	7.75	88.7	88.5	60.7
0				9.6		55.6	18.8			62.1		4.08	12.6	55.9	92.2	72.6
2.25						76.2				47.3		3.74	7.66	58.6	94.1	72.6
										49		1.41	9.36	53.1	91.5	70.9
										65.2		10	11.2		92.9	82.4
										57.5		2.65	18.9		88.6	61.1
										45.5		4.85			90.6
Rorγt+Foxp3+ frequency
mLN									ILN									SPL
PBS	IL-2(N88D)	IL-2(WT)	IL-2(H9)	TGM1	TGM1-IL-2(N88D)	TGM1-IL-2(WT)	TGM1-IL-2(H9)		PBS	IL-2(N88D)	IL-2(WT)	IL-2(H9)	TGM1	TGM1-IL-2(N88D)	TGM1-IL-2(WT)	TGM1-IL-2(H9)		PBS	IL-2(N88D)	IL-2(WT)	IL-2(H9)	TGM1	TGM1-IL-2(N88D)	TGM1-IL-2(WT)	TGM1-IL-2(H9)
0	0	0	0	5.39	31.8	53	52.6		0	0.97	0.15	0.15	4.51	21.3	57.8	47.6		0.21	2.09	0	1.79	7.44	66.4	58.2	49
0	0.78	0	0	5.11	23.7	52.1	57.1		1.57	1.1	0	0.49	2.84	21.5	64.2	48.2		0.48	0.21	0	0.25	4.15	42.9	28.3	57.5
0	0	0	0	4.5	7.94	55.9	52.4		0.54	2.75	0	0.24	3.2	21.5	65.8	45.3		0.16	1.35	0.57	0.22	4.9	37	64.7	53.6
0.37	0.22	0	0.33	3.67	15.8	43.9	44		1.87	1.58	0	0.88	6.94	26.8	63.3	58.5		0.52	3.56	0.29	0.42	5.82	28.2	37.7	37.1
0	0.22	0.2	0.23	2.25	21.6	29.6	41.2		0	3.51	0.42	0.21	7.11	17.9	48.3	29.4		0.11	4.71	0.65	0.38	8.14	75.6	52.3	32.9
0	0.89	0.17	0.31	3.26	24.2	34.5	46.8		0	2.5	0	0.2	8.09	18.8	42.8	27.5		0.95	6.38		2.81	4.12	51.1	59.5	21.4
1.43	0	0	0.053	2.2	65.9	27.6	50.5		1.47	0	0	0	6.23	24.6	36	22.8
1.08	0	0	0.083	6.22	62	35	34.2		0	1.82	0.23	0	10.8	66.9	34.9	46.9
0	1.39	1.12	0.35	5.01	40.3	47.7	28		0.42	10.7	0	0	19.9	70.2	63.7	38.5
0	6.06	0	0	7.05	37.2	46.5	32.6		0	3.03	0	0	28.3	70.2	44.9	42.3
0	8.33	0	0.12	5.69	41.7	52.1	30.9		0	3.45	0	0	11.4	70.7	65.9	47
0	0	1.79	0.23	1.4	60.4	52	10.8		0.32	3.85		1.19	11.5	69.2	50.1	45.8
0	0		0.15	2.73	41.2	63.5	13.1		0	5.88		0	11.1	80.9	57.3	47
0	4.62		0.87	2.13		68.8	16		0	2.04		0	1.55	80.2	61.1	35.5
0				6.5		48.4	8.28			6.03		2.04	1.57	41	85.3	47.6
0						64				1.61		1.6	3.35	49.3	81	49.4
										3.92		1.41	5.85	43.5	75.2	51.9
										2.17		0	5.04		79	57.8
										2.3		0.22	4.21		71.1	40.1
										4.55		1.94			74

## Sheet: d
Foxp3+ number
mLN									ILN									SPL
PBS	IL-2(N88D)	IL-2(WT)	IL-2(H9)	TGM1	TGM1-IL-2(N88D)	TGM1-IL-2(WT)	TGM1-IL-2(H9)		PBS	IL-2(N88D)	IL-2(WT)	IL-2(H9)	TGM1	TGM1-IL-2(N88D)	TGM1-IL-2(WT)	TGM1-IL-2(H9)		PBS	IL-2(N88D)	IL-2(WT)	IL-2(H9)	TGM1	TGM1-IL-2(N88D)	TGM1-IL-2(WT)	TGM1-IL-2(H9)
0.018	0.114	0.12	0.048	0.402	3.126	6.384	5.4		0.012	0.348	0.414	0.702	0.822	1.374	22.23	12.75		0.45	1.7	0.1	0.1	2.3	137.6	123.975	25.35
0.036	0.33	0.066	0.066	0.714	4.128	21.336	6.444		0.018	0.396	0.576	0.786	0.858	0.684	14.916	8.508		0.3	2.375	1	0.925	3.525	78.475	14.225	32.075
0.048	0.168	0.09	0.066	0.666	0.066	6.144	3.324		0.024	0.186	0.306	0.57	0.81	2.304	13.422	3.894		0.1	5.7	2.65	2.55	9.375	39.875	217.875	73.6
0.048	0.24	0.174	0.834	0.378	0.354	6.474	2.538		0.042	0.372	0.276	0.24	0.054	2.214	12.036	4.704		0.375	2.375	0.4	0.375	6.425	14.3	23.275	25.15
0.042	0.474	0.456	0.612	0.636	0.672	2.316	4.86		0	0.258	0.192	0.108	0.15	1.32	7.218	3.756		0.225	1.45	0.375	0.225	6.15	47.2	75.925	86.425
0.018	0.252	0.246	0.27	0.51	1.974	1.194	4.224		0	0.192	0.09	0.078	0.474	0.522	2.496	2.85		0.325	1.8		0.7	4.45	36.6	114.025	31.825
0.024	0.348	0.354	0.492	0.36	2.046	2.034	2.22		0.012	0.186	0.216	0.048	0.384	0.684	2.64	2.202
0.012	0.168	0	0.084	0.852	1.626	1.974	7.17		0.024	0.12	0.132	0.054	0.216	1.662	1.41	2.478
0	0.114	0.054	0.066	0.69	1.938	0.456	3.582		0.042	0.114	0.03	0	0.378	3.156	2.466	6.192
0.006	0.072	0.072	0.078	0.396	3.024	3.66	8.478		0.012	0.132	0.03	0	0.264	3.384	6.612	2.568
0.012	0.072	0.048	0.072	0.714	0.174	4.644	9.366		0.012	0.102	0.012	0	0.816	4.704	3.648	2.37
0.012	0.126	0.042	0.06	0.15	1.338	7.326	4.512		0.012	0.096		0.018	0.57	6.846	8.304	1.788
0.024	0.066		0.042	0.174	1.968	12.534	5.184		0.012	0.054		0.006	0.132	0.684	2.016	3.804
0.006	0.156		0.018	0.012		7.884	5.982		0.006	0.162		0.006	0.06	0.942	3.93	7.416
0				0.204		0.75	2.376			0.432		0.012	0.096	1.848	0.714	2.052
0.024						15.84				0.528		0.042	0.096	1.56	6.246	2.76
										0.15		0.006	0.288	5.934	1.548	0.336
										0.18		0.072	0.174		2.658	2.436
										0.3		0.072	0.108		7.38	3.414
										0.12		0.03			9.786
Rorγt+Foxp3+ number
mLN									ILN									SPL
PBS	IL-2(N88D)	IL-2(WT)	IL-2(H9)	TGM1	TGM1-IL-2(N88D)	TGM1-IL-2(WT)	TGM1-IL-2(H9)		PBS	IL-2(N88D)	IL-2(WT)	IL-2(H9)	TGM1	TGM1-IL-2(N88D)	TGM1-IL-2(WT)	TGM1-IL-2(H9)		PBS	IL-2(N88D)	IL-2(WT)	IL-2(H9)	TGM1	TGM1-IL-2(N88D)	TGM1-IL-2(WT)	TGM1-IL-2(H9)
0	0	0	0	0.204	2.268	4.734	4.548		0	0.012	0.012	0.03	0.204	0.732	17.664	10.182		0.1	0.15	0	0.025	1.525	123.825	92.025	21.075
0	0.006	0	0	0.396	2.79	16.122	5.448		0.012	0.012	0	0.072	0.192	0.36	11.646	6.972		0.075	0.025	0	0.05	1.1	57.65	6.675	22.6
0	0	0	0	0.354	0.03	4.482	2.544		0.006	0.018	0	0.03	0.192	1.242	10.854	3.006		0.025	0.25	0.2	0.1	3.325	26.325	163	59.875
0.006	0.006	0	0.042	0.132	0.168	4.536	1.548		0.024	0.018	0	0.042	0.03	1.314	9.846	3.99		0.05	0.2	0.025	0.05	3.925	7.825	13.55	15.5
0	0.006	0.012	0.024	0.156	0.336	1.428	3.288		0	0.024	0.018	0.006	0.084	0.57	5.442	2.514		0.025	0.1	0.025	0.05	4.025	42.65	53.275	51.5
0	0.018	0.006	0.018	0.114	0.996	0.756	2.892		0	0.012	0	0.006	0.264	0.216	1.716	1.878		0.125	0.225		0.425	2.225	32.125	93.175	17.9
0.006	0	0	0.006	0.066	1.716	1.08	1.59		0.006	0	0	0	0.21	0.33	1.836	1.284
0.006	0	0	0.006	0.558	1.38	1.062	4.62		0	0.012	0.006	0	0.156	1.38	0.87	1.392
0	0.006	0.006	0.006	0.468	1.458	0.366	2.166		0.006	0.018	0	0	0.33	2.658	1.788	3.45
0	0.012	0	0	0.288	2.646	2.736	5.328		0	0.006	0	0	0.234	2.814	4.008	1.392
0	0.012	0	0.006	0.438	0.15	3.216	5.874		0	0.006	0	0	0.6	4.062	2.682	1.344
0	0	0.006	0.012	0.048	1.218	5.568	1.998		0.006	0.006		0.006	0.474	5.826	5.304	1.056
0	0		0.006	0.084	1.728	10.602	2.43		0	0.006		0	0.12	0.636	1.368	2.19
0	0.018		0.006	0.006		6.834	2.988		0	0.006		0	0.012	0.852	2.712	4.338
0				0.138		0.654	1.044			0.042		0.006	0.012	1.356	0.66	1.344
0						13.296				0.018		0.018	0.042	1.314	5.376	1.878
										0.012		0.006	0.18	4.86	1.272	0.246
										0.006		0	0.078		2.262	1.71
										0.012		0.006	0.024		5.922	2.238
										0.012		0.012			7.992

## Sheet: e
Foxp3+ frequency
Day 5	PBS				FTY720					Day 11	PBS				FTY720
mLN	8.79	9.63	10.5	12.7	4.54	4.49	5.29	4.16		mLN	81.9	84.8	76.1	63.3	50.6	66.3	53.7	34.3
ILN	5.4	11.1	14.9	10.9	1.57	2.31	3.96	1.34		ILN	91.3	96.8	94.2	96.7	91.8	89	86.8	82.1
SPL	22.1	21.9	24.9	22.4	43.2	64.1	52.3	44.5		SPL	89	81.3	81	81.6	67.5	58.9	69.4	67.1
Rorγt+Foxp3+ frequency
Day 5	PBS				FTY720					Day 11	PBS				FTY720
mLN	1.43	2.32	3.25	3.46	0.47	1.01	0.54	0.51		mLN	75.2	71.8	62.8	48.6	39.2	62.4	47.3	26.2
ILN	0.92	1.83	6.31	2.54	0.41	0.66	1.01	0.17		ILN	84	85.4	84.2	80.8	71.2	79.9	65.7	54.1
SPL	2.74	6.5	12.7	10.1	4.83	9.43	3.56	3.49		SPL	67.2	67.2	57	62.4	33	23.6	52.5	41.2

## Sheet: f
	PBS	IL-2(N88D)	IL-2(WT)	IL-2(H9)	TGM1	TGM1-IL-2(N88D)	TGM1-IL-2(WT)	TGM1-IL-2(H9)
Treg (Foxp3+)	1.954	33.62	6.961	4.345	10.64	46.86	66.63	52.05
Tfh (Foxp3-PD-1+Bcl6+)	24.19	4.2	12.42	16.35	48.94	24.09	14.96	11.48
Th17 (Foxp3-Rorγt+)	1.174	0.5386	0.5322	0.5847	5.513	1.667	1.257	2.295
Th2 (Foxp3-Gata3+)	1.38	18.59	4.806	3.889	0.8677	0.4297	1.402	9.532
Others	71.3	43.05	75.28	74.84	34.0393	26.9533	15.751	24.643

## Sheet: g
IFN-γ+ frequency
PBS	IL-2(N88D)	IL-2(WT)	IL-2(H9)	TGM1	TGM1-IL-2(N88D)	TGM1-IL-2(WT)	TGM1-IL-2(H9)
0.37	9.33	12.8	4.55	1.23	0	0.51	0.39
3.95	1.61	27.8	2.63	1.06	0.36	0.24	0.99
7.47	1.32	6.63	1.12	1.31	0.53	0.4	0.79
1.52	0	12.2	22.2	1.07	0	0.6	0
3.01	0	12.5	27.2	0.93	0.28	0.29	0.78
1.27	3.19	8.8	32.1	1.09	0	0	0.21
4.82	4.04	10	26.3	0.54	0.35	0.49	1.58
5.81	2.77	21.3	20.3	0.49	0	1.37	1.77
5.44	2.33	19.1	20.6	1.3	0.39	0.22	1.35
5.83	3.94	11.7	13.7	0.73	0.3	0.47	0.75
5.94	6.46	16.3	18.8	1.39	0.76	0.35	0.55
6.86	3.96	11.1	5.75	0.25	0.78	0.35	0.46
	5.43	7.64	7.62	0.72	0.9	0.29	0.45
	11.3	10.4	15.3	0.15	0.4	0.44	0.62
	3.17	16	19	1.07	0	0.18	0.58
	8.76					0	0.6
IL-17a+ frequency
PBS	IL-2(N88D)	IL-2(WT)	IL-2(H9)	TGM1	TGM1-IL-2(N88D)	TGM1-IL-2(WT)	TGM1-IL-2(H9)
2.62	5.33	4.64	0	17.8	5.88	9.11	14.7
2.63	5.24	0	0	18.2	10.4	11.8	19.6
1.87	7.93	0	2.25	12.1	12.6	9.91	16.7
1.89	2.5	1.6	4.31	17.2	9.24	7.05	12.9
1.2	2.8	2.59	3.45	6.14	2.54	8.99	11.7
0	4.73	2.49	3.66	8.26	2.96	11.4	11.8
0	4.62	5.62	2.85	7.69	5.53	12.5	15.9
2.33	5.83	5.59	4.08	27.4	6.93	11.8	16.4
6.12	6.72	4.61	3.76	28.7	8.88	13.9	22.8
1.94	6.26	2.98	3.5	34.6	11.1	11.2	20.4
0.99	4.18	3.17	3.28	27.8	7.83	13.6	16.4
3.92	2.37	2.95	2.61	13.8	6.89	13.4	18.1
	4.65	2.88	4.21	19.2	4.52	12.1	11.4
	4.93	0.99	1.2	18	5.56	11	11
	0	2.99	0.73	17.5	3.33	8.04	8.94
	3.98					4.46	3.57

## Sheet: h
CD103+Foxp3+ %				CD103+ in Foxp3+ %
TGM1-IL-2(N88D)	TGM1-IL-2(WT)	TGM1-IL-2(H9)		TGM1-IL-2(N88D)	TGM1-IL-2(WT)	TGM1-IL-2(H9)
40.9	68.2	52.4		58.6	73.1	60.8
43.5	73	55.9		65.2	81.4	66.6
19.2	72.4	57.3		43.5	77.5	69.3
26	63.4	60.9		48.9	76.1	77.8
31.9	35.4	53.1		51.6	51	73.2
30.8	45.4	52		51.6	59.7	81.1
30.5	25.3	66.6		54.4	41.3	82.8
32	26.7	61.1		51	38.8	75.8
29.2	70.5	59.1		46.3	76.5	78.3
30.7	71.7	59.5		56.2	78	76.1
27.8	74.1	67.9		54	79.9	81.9
40.8	74.9	54.5		68.9	80.9	80.6
	66.4	46.9			80.4	76.9
	60.9	38.5			71.8	66
	56.4				79.8
	51.6				67.6
IL-10+Foxp3+ %				IL-10+ in Foxp3+ %
TGM1-IL-2(N88D)	TGM1-IL-2(WT)	TGM1-IL-2(H9)		TGM1-IL-2(N88D)	TGM1-IL-2(WT)	TGM1-IL-2(H9)
1.96	14.4	21.1		14.6	20.1	34.3
6.85	15.2	25.6		17.4	21.9	39
8.06	16.8	26.6		16.7	21.7	39.7
6.72	13	7.06		1.94	19.5	13.9
0.56	13.9	14.4		5.07	26.9	20.4
1.35	14.5	10.1		5.58	23.8	17.1
2.47	14.6	16.2		13.3	29.6	24.4
5.87	20.6	16.5		10.2	34.6	22.9
5	20.6	27.5		8.57	27.1	41.4
4.3	19.8	20.8		7.75	24.9	31.6
4.02	17.2	20.9		3.53	21.8	34.1
1.72	18.2	20.5		3.74	24.3	29.4
1.35	14.9	18.4		1.52	23.7	34.6
0.4	16.6	17.6			24.1	34.3
1.11	11.3	16.8			19	33.8
	7.51	4.76			13
