# Supplementary material for: Facile induction of immune tolerance by an interleukin-2–TGFβ surrogate agonist
Source: Nature. 2026 Mar 11;653(8115):888–99. doi: 10.1038/s41586-026-10208-0 (PMC13190267; doi:10.1038/s41586-026-10208-0)
Supplement: Supplementary file 6 — Source Data Fig. 3 [file 41586_2026_10208_MOESM6_ESM.xlsx]

## Sheet: c
Inflammation score
Mock	PBS	IL-2(WT)	TGM1	TGM1-IL-2(WT)
0	3	3	3	1
1	4	4	3	1
	3	2	2	2
	3	3	3	2
	3	3	3	1
	3	4	3	1
	2	3	2	2

## Sheet: d
Anti-OVA IgE
Mock	PBS	IL-2(WT)	TGM1	TGM1-IL-2(WT)
1.41785	2.65997	3.84609	2.10292	1.44985
1.38685	3.30804	4.83719	2.03291	1.39785
1.39485	2.69298	3.78209	3.84209	1.49686
1.35684	4.17513	3.44205	3.74808	1.47686
	3.42605	3.77108	3.03701	1.38685
	3.72308	2.83299	3.82109	1.51986
	4.08612	4.59317	1.52886	0.996807
Anti-OVA IgG1
Mock	PBS	IL-2(WT)	TGM1	TGM1-IL-2(WT)
0.0503223	2.23213	2.34007	1.52039	0.882915
0.0383292	1.27776	2.92957	1.56006	0.890295
0.039713	1.93968	2.99184	1.58543	0.691026
0.0337165	3.54444	3.12561	1.7644	1.21226
	1.86542	2.44985	1.56329	0.822488
	1.25885	2.18047	1.65277	0.891217
	2.37558	1.01299	1.49963	0.282341

## Sheet: f
Eosinophil frequency (Lung)
Mock	PBS	IL-2(WT)	TGM1	TGM1-IL-2(WT)
3.03	37.8	9.41	23.6	4.08
6.98	43.7	26.1	60.5	3.95
3.55	15.1	7.35	9.45	0.7
4.63	7.49	25.8	27.8	4.66
	37	20.6	25.9	6.68
	7.7	23.5	23.2	5.98
	41.3	38.3	48.8	4.46
Eosinophil frequency (BALF)
Mock	PBS	IL-2(WT)	TGM1	TGM1-IL-2(WT)
15.5	98.7	95.5	96.3	13.5
11.4	95.8	57.4	77.4	15.7
14	95.4	94.5	63.5	17.4
8.86	88.5	92.7	89.7	7.41
	92.9	59.8	91.2	33.3
	92	95	94.8	80.3
	77.1	94.3	82.5	24.4

## Sheet: g
Eosinophil number (Lung)
Mock	PBS	IL-2(WT)	TGM1	TGM1-IL-2(WT)
0.942	15.138	10.26	26.622	0.39
0.834	49.716	25.866	39.06	0.636
0.462	20.664	3.15	2.646	0.186
0.696	11.808	37.296	16.956	1.65
	23.724	20.322	24.3	1.044
	6.156	25.398	19.26	0.756
	25.542	19.872	20.952	1.092
Eosinophil number (BALF)
Mock	PBS	IL-2(WT)	TGM1	TGM1-IL-2(WT)
0.078	63.288	52.56	104.814	0.102
0.072	122.76	5.472	9.36	0.066
0.042	23.526	26.496	3.348	0.198
0.042	13.842	21.294	14.85	0.024
	14.634	5.868	10.494	0.048
	46.728	53.622	57.312	1.392
	4.788	29.592	4.32	0.192

## Sheet: i
Foxp3+ frequency
PBS	IL-2(WT)	TGM1	TGM1-IL-2(WT)
37.5	0	0	81.5
0	0	44.4	76.9
25	0	14.3	68.2
16.7	12.5	18.2	93.1
0	15.8	7.14	87.5
0	5.88	25	72.2
0	0	5.88	82.4
Gata3+Foxp3+ frequency
PBS	IL-2(WT)	TGM1	TGM1-IL-2(WT)
0	0	0	37
0	0	11.1	28.2
0	0	0	40.9
16.7	0	0	55.2
0	0	7.14	54.2
0	0	3.12	50
0	0	0	52.9
Rorγt+Foxp3+ frequency
PBS	IL-2(WT)	TGM1	TGM1-IL-2(WT)
0	0	0	11.1
0	0	11.1	15.4
0	0	0	4.55
0	0	0	17.2
0	0	0	16.7
0	0	4.69	5.56
0	0	5.88	5.88

## Sheet: j
Foxp3+ frequency
PBS	IL-2(WT)	TGM1	TGM1-IL-2(WT)
26.1	10.9	13.3	92
8.8	6.82	18.9	86.9
6.6	7.89	17	86.7
9.53	14.1	14.7	84.1
5.06	6.9	11.5	92.9
5.79	9.13	18.3	87.3
6.5	9.09	12.9	90.9
Gata3+Foxp3+ frequency
PBS	IL-2(WT)	TGM1	TGM1-IL-2(WT)
2.12	1.92	0.16	6.7
1.13	1.24	0.98	2.24
0.47	2.63	1.32	5.02
2.22	3.7	0.14	3.04
0	2.07	2.87	10.4
1.45	3.04	1.92	14.8
0.41	2.39	0.98	8.73
Rorγt+Foxp3+ frequency
PBS	IL-2(WT)	TGM1	TGM1-IL-2(WT)
2.24	1.15	5.01	57.8
1.69	0.83	6.64	70.1
2.12	0	8.15	54.5
1.55	1.11	4.75	41.4
0.63	0	4.92	56.3
0.9	0.38	4.81	66.9
2.44	0.48	5.66	54.1

## Sheet: k
Foxp3+ OT-II number
Lung
PBS	IL-2(WT)	TGM1	TGM1-IL-2(WT)
0.18	0	0	1.32
0	0	0.24	1.8
0.24	0	0.18	0.9
0.12	0.06	0.12	1.62
0	0.18	0.06	1.26
0	0.06	0.96	1.56
0	0	0.06	0.84
LDLN
PBS	IL-2(WT)	TGM1	TGM1-IL-2(WT)
1.332	0.342	1.002	7.008
0.75	0.198	0.582	7.926
0.504	0.036	2.004	3.312
0.258	0.228	1.266	5.484
0.048	0.06	0.168	3.546
0.192	0.144	0.114	2.262
0.096	0.114	0.396	3.186

## Sheet: m
Rectal temperature
Min	PBS							TGM1-IL-2(WT)
0	37.9	38.1	38.7	38	38.2	38.5	38.6	38.3	38.1	38.4	38.6	37.9	38.2
6	38.2	38.2	38.3	37.8	38.3	38.1	38.5	38	37.9	38.3	38.5	38.2	38
12	37.8	37.6	37.9	38	37.5	37.8	37.9	37.6	38	37.5	37.6	37.8	37.9
18	36	35.4	36.8	35.9	36.2	36.5	36.8	37.9	37.5	36.2	37.8	38	36.5
24	34.5	34.5	36.1	34.2	34.7	33.8	34.2	38.2	35.7	35.4	37.9	38.1	35.8
30	33.5	33.9	34	32.8	33.7	32.3	33.1	38.5	34.5	35	38.1	37.8	34.5
36	32.8	33.5	33	32.5	32.3	31.5	32.9	37.8	33.7	34.5	38.3	38.5	34.6
42	32.9	33.8	32	32.4	31.7	31.3	32.1	38.1	33	34	38.6	38.6	34.9
48	32.6	34.2	31.5	31.8	31	31	32.5	38.3	33.4	34.5	38.2	38.2	35.5
54	32.5	34.5	31	31.5	30.8	30.2	33.4	38.5	34	34.9	38.1	38.3	36.2
60	33	34.9	31.3	32.1	31.5	30.8	33.5	38.3	34.8	35.1	38.3	38.4	36.9
66	33.8	35	32	32.3	31.9	31.5	34.7	38.6	35.1	35.8	37.9	38.1	37.2
72	34.2	35.2	32.5	33.5	33.7	32	35.1	38.2	35.2	36	38.1	38.4	37.5

## Sheet: n
Anti-OVA IgE
PBS	TGM1-IL-2(WT)
6.24082	0.407839
2.03001	0
2.50424	0
0	0
0	0
0.808969	0
0.360523
Anti-OVA IgG1
PBS	TGM1-IL-2(WT)
32.8844	6.425
28.0219	5.90625
38.0406	10.3313
31.7031	9.29063
24.6625	9.89687
27.6531	3.21563
37.7938

## Sheet: p
mLN
Foxp3+ frequency			Gata3+Foxp3+ frequency			Rorγt+Foxp3+ frequency
PBS	TGM1-IL-2(WT)		PBS	TGM1-IL-2(WT)		PBS	TGM1-IL-2(WT)
0	25		0	12.5		0	25
0	35.29		0	2.88		0	28.9
0	25.03		0	0		0	16.7
0			0			0
PP
Foxp3+ frequency			Gata3+Foxp3+ frequency			Rorγt+Foxp3+ frequency
PBS	TGM1-IL-2(WT)		PBS	TGM1-IL-2(WT)		PBS	TGM1-IL-2(WT)
0	57		0	8.37		0	46.8
0	38.86		0	11.1		0	33.3
0	50		0	0		0	50
12.5	50.42		0	8.68		0	43.8
	53.3			20			40
	50			25			25
SI
Foxp3+ frequency			Gata3+Foxp3+ frequency			Rorγt+Foxp3+ frequency
PBS	TGM1-IL-2(WT)		PBS	TGM1-IL-2(WT)		PBS	TGM1-IL-2(WT)
0	19.24		0	9.43		0	9.81
6.67	53.3		0	7.62		0	39
0	29.71		0	5.41		0	24.3
0	21.9		0	9.88		0	11.8
8.82	53.8		5.88	8.28		0	40.2
	31.59			5.26			23.7

[truncated: 1 more sheets: q]
