# Supplementary material for: Facile induction of immune tolerance by an interleukin-2–TGFβ surrogate agonist
Source: Nature. 2026 Mar 11;653(8115):888–99. doi: 10.1038/s41586-026-10208-0 (PMC13190267; doi:10.1038/s41586-026-10208-0)
Supplement: Supplementary file 7 — Source Data Fig. 4 [file 41586_2026_10208_MOESM7_ESM.xlsx]

## Sheet: b
Foxp3+ frequency
PBS	IL-2(WT)	TGM1	TGM1-IL-2(WT)		PBS	IL-2(WT)	TGM1	TGM1-IL-2(WT)		PBS	IL-2(WT)	TGM1	TGM1-IL-2(WT)
3.12	14.87	5.88	18.75		2.86	0	25.42	71.5		3.25	13.8	5.21	65.4
4.76	16.63	0	60.1		8.33	0	0	79.8		1.95	14.3	6.47	69.5
0	13.01	15.38	60.27		7.32	5	0	79.2		3.91	4.02	5.38	68.8
0	23.5	0	60		0	0	0	50		3.41	14.8	4.67	66.8
7.69	9.09	0	61		12.8	0	11.1	78.8		2.36	15.8	2.96	68
0	0	0	54.6		11.1	0	17.9	81.5		3.15	7.41	2.9	61.3
0			59.1		2.7			53.9		9.28			52.4
11.54			90.8		0			84.07		6.21			86.1
Rorγt+Foxp3+ frequency
PBS	IL-2(WT)	TGM1	TGM1-IL-2(WT)		PBS	IL-2(WT)	TGM1	TGM1-IL-2(WT)		PBS	IL-2(WT)	TGM1	TGM1-IL-2(WT)
0	0.57	0	12.5		0	0	1.82	42.9		0	0	1.56	53
0	3.33	0	50		0	0	0	49		0	0	2.16	53.6
0	1.11	7.69	50.4		0	0	0	50		0.43	0	1.08	44.3
0	0	0	46.7		0	0	0	35		0	0	1.87	37.4
0	0	0	39.1		0	0	0	61.6		0	0	0.59	44
0	0	0	40		0	0	0	65.2		0.79	0	0	44.7
0			11.8		0			34.2		3.57			34.3
3.85			78.4		0			76.8		1.69			63.9
					b

## Sheet: c
Foxp3+ number
PBS	IL-2(WT)	TGM1	TGM1-IL-2(WT)		PBS	IL-2(WT)	TGM1	TGM1-IL-2(WT)		PBS	IL-2(WT)	TGM1	TGM1-IL-2(WT)
0.04	1.04	0.2	0.24		0.04	0	0.56	0.2		0.2	0.52	0.4	38.08
0.04	0.2	0	9.28		0.04	0	0	3.32		0.2	0.24	0.6	104.32
0	2.36	0.16	11.24		0.12	0.04	0	4.12		0.36	0.28	0.2	183.88
0	0.16	0	0.36		0	0	0	0.4		0.28	0.16	0.2	64.8
0.04	0.04	0	1.56		0.2	0	0.12	3.12		0.2	0.12	0.2	57.8
0	0	0	2.84		0.24	0	0.28	4.4		0.32	0.08	0.16	49.28
0			1.1		0.02			0.82		0.26			3.88
0.12			8.32		0			14.56		0.22			45.24
Rorγt+Foxp3+ number
PBS	IL-2(WT)	TGM1	TGM1-IL-2(WT)		PBS	IL-2(WT)	TGM1	TGM1-IL-2(WT)		PBS	IL-2(WT)	TGM1	TGM1-IL-2(WT)
0	0.04	0	0.16		0	0	0.04	0.12		0	0	0.12	30.88
0	0.04	0	7.72		0	0	0	2.04		0	0	0.2	80.4
0	0.2	0.08	9.4		0	0	0	2.6		0.04	0	0.04	118.32
0	0	0	0.28		0	0	0	0.28		0	0	0.08	36.28
0	0	0	1		0	0	0	2.44		0	0	0.04	37.4
0	0	0	2.08		0	0	0	3.52		0.08	0	0	35.92
0			0.22		0			0.52		0.1			2.54
0.04			7.18		0			13.3		0.06			33.58

## Sheet: e
EAE score
Days	PBS											TGM1-IL-2(WT)
0	0	0	0	0	0	0	0	0	0	0	0	0	0	0	0	0	0	0	0	0	0	0
1	0	0	0	0	0	0	0	0	0	0	0	0	0	0	0	0	0	0	0	0	0	0
2	0	0	0	0	0	0	0	0	0	0	0	0	0	0	0	0	0	0	0	0	0	0
3	0	0	0	0	0	0	0	0	0	0	0	0	0	0	0	0	0	0	0	0	0	0
4	0	0	0	0	0	0	0	0	0	0	0	0	0	0	0	0	0	0	0	0	0	0
5	0	0	0	0	0	0	0	0	0	0	0	0	0	0	0	0	0	0	0	0	0	0
6	0	0	0	0	0	0	0	0	0	0	0	0	0	0	0	0	0	0	0	0	0	0
7	0	0	0	0	0	0	0	0	0	0	0	0	0	0	0	0	0	0	0	0	0	0
8	0	0	0	0	0	0	0	0	0	0	0	0	0	0	0	0	0	0	0	0	0	0
9	0	0	0	0	0	0	0	0	0	0	0	0	0	0	0	0	0	0	0	0	0	0
10	0	0	0	0	0	0	0	0	0	0	0	0	0	0	0	0	0	0	2.5	0	0	0
11	0	0	0	0	0	0	0	0	0	0	0	0	0	0	0	0	0	0	3	0	0	0
12	0	0	1	0	0	0	0	0	0	0	3	0	0	0	0	0	0	0	3	0	0	0
13	2	0	2.5	0	0	0	0	0	0	1.5	3.5	0	0	0	0	0	0	0	3	2	0	0
14	3	0	3	0	0	1	0	0	0	2.5	3.5	0	0	0	0	0	0	0	3	2.5	0	0
15	3	0	3	0	0	1	0	0	1	3	3.5	0	0	0	0	0	0	0	3	3	0	0
16	3	1	3	0	0	2.5	0	1	1	3	3.5	0	0	0	0	0	0	0	3	2.5	0	0
17	3	1.5	3	0	0	2.5	0	2	1	3	3.5	0	0	0	0	0	0	0	2.5	2	0	0
18	3	2	3	1	0	2	0	3	1.5	3	3.5	0	0	0	0	0	0	0	2.5	2	0	0
19	3	2	2.5	2	0	2	0	3	1	2.5	3.5	0	0	0	0	0	0	0	2.5	2	0	0
20	3	2	2.5	2	0	1.5	0	3	1	2	3	0	0	0	0	0	0	0	2.5	2	0	0
21	3	1.5	2	2	0	2	0	3	1	2	3	0	0	0	0	0	0	0	3	2	0	0
22	3	1	2	1	0	1	0	3	1	2	3	0	0	0	0	0	0	0	3	1	0	0
23	3	1	2	1	0	1	1	3	1	2	3	0	0	0	0	0	0	0	3	2	0	0
24	3	1	2	1.5	0	1	2	3	1	2	3	0	0	0	0	0	0	0	3	1	0	0
25	3	1	1.5	1	0	1	2	3	1	2	3	0	0	0	0	0	0	0	2.5	1	0	0

## Sheet: f
CD4+ number
PBS	TGM1-IL-2(WT)
20.812	0.056
5.116	0.044
5.18	1.328
4.408	0.436
0.92	0.12
6.644	0.128
8.708	0.104
2.66	8.22
0.932	3.28
8.816	0.248
13.376	0.988

## Sheet: g
IFN-γ+CD4+ number
PBS	TGM1-IL-2(WT)
3.174	0.004
1.12	0.036
0.828	0.18
0.776	0.116
0.088	0.016
1.044	0.06
1.776	0.016
0.5	1.228
0.256	0.556
1.436	0.036
2.408	0.256
IL-17a+CD4+ number
PBS	TGM1-IL-2(WT)
2.358	0.004
0.26	0.008
0.388	0.176
0.228	0.016
0.044	0
0.724	0.02
0.608	0.012
0.132	0.468
0.056	0.28
0.972	0.008
0.708	0.076
IFN-γ+IL-17a+CD4+ number
PBS	TGM1-IL-2(WT)
0.52	0.004
0.152	0.004
0.176	0.048
0.096	0.008
0.028	0
0.168	0.012
0.176	0
0.024	0.124
0.048	0.1
0.356	0
0.3	0.028

## Sheet: h
GM-CSF+ in CD4+ frequency
PBS	TGM1-IL-2(WT)
18.1	7.56
17	11
13	5.88
12.9	0
21.8	8.71
11.2	17.2
12.3	16.7
13	10.7
13.8
13.8
16.7
GM-CSF+CD4+ number
PBS	TGM1-IL-2(WT)
2.536	0
0.468	0
0.352	0.068
0.368	0.032
0.048	0.004
0.568	0.008
0.708	0
0.244	0.42
0.076	0.296
0.748	0.016
1.104	0.072
