# Supplementary material for: Facile induction of immune tolerance by an interleukin-2–TGFβ surrogate agonist
Source: Nature. 2026 Mar 11;653(8115):888–99. doi: 10.1038/s41586-026-10208-0 (PMC13190267; doi:10.1038/s41586-026-10208-0)
Supplement: Supplementary file 8 — Source Data Fig. 5 [file 41586_2026_10208_MOESM8_ESM.xlsx]

## Sheet: b
pSTAT5 MFI
log10nM	IL-2(WT)		IL-2(DN)			log10nM	TGM1		TGM1-IL-2(DN)		TGM1-IL-2(WT)
-4	1428		738			-4	665		634		1308
-3	1377		719			-3	623		600		2210
-2	3429	3027	615	628		-2	606	590	644	614	2359	2276
-1	7167	7903	537	552		-1	580	592	640	641	7249	7340
0	11617	11741	569	576		0	590	566	612	590	11237	11759
1	12586	12146	600	633		1	555	573	580	595	10667	11105
2	11835		677			2	543		729		11441
3	12736		1797			3	610		1625		12374
pSMAD2/3 MFI
log10nM	IL-2(WT)		IL-2(DN)			log10nM	TGM1		TGM1-IL-2(DN)		TGM1-IL-2(WT)
-4	794		750			-4	719	696	691	681	802	665
-3	715		813			-3	684	757	863	705	797	786
-2	708		684			-2	588	640	1024	918	877	902
-1	621		767			-1	609	629	1261	1333	1206	1512
0	696		712			0	631	664	1402	1473	1475	1544
1	688		786			1	1560	1437	1979	1950	1970	1926
2	725		676			2	1980	1952	1950	1915	1895	1968
3	758		751			3	1895	1953	1937	1909	1928	1973

## Sheet: c
Foxp3+ frequency
log10nM	TGM1		TGM1-IL-2(DN)		TGM1-IL-2(WT)			log10nM	TGM1		TGM1 + IL-2(DN)		TGM1 + IL-2(WT)
2	76.2		50	47.4	86.5	88.7		2	76.2		43.2	48.5	90.6	92.9
1	75.6		67.6	67.9	85.2	87.6		1	75.6		65.1	66.7	81.2	87.9
0	68.8		79.3	83.8	84.8	84.9		0	68.8		78.5	81.7	65.5	72.9
-1	33.9		71.6	78.9	86.2	80.9		-1	33.9		22.8	17.6	24.3	18.4
-2	17.9		67.1	66.8	51.7	46.5		-2	17.9		6.3	3.6	7.92	4.33
-3	11.7		32.1	34.1	29.6	26.9		-3	11.7		2.9	4.64	7.89	6.55
-4	8.48		19.7	23.3	20.1	20.3		-4	8.48		6.37	7.95	4.61	6.49
-5	6.41		8.05	7.87	13	6.57		-5	6.41		5.55	4.83	5.41	5.31
Foxp3+ number
log10nM	TGM1		TGM1-IL-2(DN)		TGM1-IL-2(WT)			log10nM	TGM1		TGM1 + IL-2(DN)		TGM1 + IL-2(WT)
2	0.2017		0.0042	0.0111	3.8352	3.6604		2	0.2017		0.0111	0.0116	3.0997	3.1941
1	0.2322		0.0694	0.0959	3.4355	2.9099		1	0.2322		0.0435	0.0455	3.0691	2.8902
0	0.4077		0.17	0.3056	2.8714	2.9515		0	0.4077		0.4117	0.654	2.5158	2.8694
-1	0.6304		0.1807	0.2691	1.6887	1.5935		-1	0.6304		0.2572	0.1454	0.5481	0.3578
-2	0.3144		0.3378	0.377	0.4634	0.3381		-2	0.3144		0.0466	0.0192	0.0824	0.0333
-3	0.1299		0.4769	0.6262	0.3578	0.5244		-3	0.1299		0.0157	0.0348	0.0681	0.054
-4	0.0635		0.3319	0.3374	0.4481	0.2239		-4	0.0635		0.0477	0.0562	0.0321	0.0445
-5	0.0407		0.1011	0.0917	0.1774	0.0765		-5	0.0407		0.0401	0.0347	0.0445	0.0308

## Sheet: d
CTV dilution frequency
	Tconv			pTreg_TGM1 + IL-2(WT)			pTreg_TGM1 + IL-2(DN)					Tconv			pTreg_TGM1-IL-2(WT)			pTreg_TGM1-IL-2(DN)
1:1	88.6			95.7	94.8	94.3	95.8	96	95.1		1:1	88.6			92.3	91.8	92.1	93.1	93.1	92.9
1:2	92.4			87.4	85.9	85.6	92.6	93.5	93.3		1:2	92.4			77.8	74.4	75.7	90.9	92	93
1:3	94.8			74.3	68.8	68	89	90.2	88.8		1:3	94.8			66.5	57.2	58.2	88.7	89.5	87.5
1:4	95.1			45.2	40.3	40.2	82.2	84.1	83.2		1:4	95.1			34.8	32.7	25.9	79.7	81.2	79.3
1:5	90.6			14.3	15.1	15.4	68.8	67.1	68.9		1:5	90.6			7.38	6.44	9.41	62.1	67.3	61.8
1:6	93.5			5.02	3.89	2.53	44.1	37.7	45.1		1:6	93.5			4.92	3.83	4.99	38.6	39.8	38.6

## Sheet: e
Foxp3+ frequency							Rorγt+Foxp3+ frequency
PBS	IL-2(WT)	IL-2(DN)	TGM1	TGM1-IL-2(WT)	TGM1-IL-2(DN)		PBS	IL-2(WT)	IL-2(DN)	TGM1	TGM1-IL-2(WT)	TGM1-IL-2(DN)
1.48	5.19	0.35	10.6	71.4	51.3		0	0	0	5.39	53	11.1
1.57	7.59	0.3	9.21	69	48.9		0	0	0.3	5.11	52.1	12.3
2.02	6.7	3.48	8.46	76.6	52.8		0	0	0	4.5	55.9	10.1
2.99	8.08	3.06	10.5	62.7	53.3		0.37	0	0	3.67	43.9	12
2.9	7.63	1.12	9.15	48.1	46.1		0	0.2	0	2.25	29.6	14.5
2.31	7.03	3.64	14.6	54.5	46.4		0	0.17	0	3.26	34.5	15.5
5.71	7.5	0	12	52	49		1.43	0	0	2.2	27.6	14.1
2.15	5.01	0	18.2	65	48.6		1.08	0.15	0	4.51	35	23.4
1.85	5.65	0.72	12.7	72.8	39		0	0	0	2.84	57.8	16.3
2.36	8.08	4.1	13.5	82.2	38.9		1.57	0	0	3.2	64.2	17.4
2.15	5.87	1.91	12.5	81.4	33.5		0.54	0	0.22	6.94	65.8	6.02
3.27	4.48	2.06	12.7	77.3	33.6		1.87	0.42	0	7.11	63.3	10.2
	3.09	2.57	14.5	64	33.5			0	0.29	8.09	48.3	7.52
	7.44	1.04	11.4	62.3				0	0	6.23	42.8
	5.07		15	51.7				0.23		10.8	36
				56.6							34.9
Foxp3+ number							Rorγt+Foxp3+ number
PBS	IL-2(WT)	IL-2(DN)	TGM1	TGM1-IL-2(WT)	TGM1-IL-2(DN)		PBS	IL-2(WT)	IL-2(DN)	TGM1	TGM1-IL-2(WT)	TGM1-IL-2(DN)
0.018	0.12	0.012	0.402	6.384	1.104		0	0	0	0.204	4.734	0.24
0.036	0.066	0.006	0.714	21.336	1.926		0	0	0.006	0.396	16.122	0.486
0.048	0.09	0.024	0.666	6.144	0.282		0	0	0	0.354	4.482	0.054
0.048	0.174	0.018	0.378	6.474	0.828		0.006	0	0	0.132	4.536	0.186
0.042	0.456	0.024	0.636	2.316	0.954		0	0.012	0	0.156	1.428	0.3
0.018	0.246	0.024	0.51	1.194	2.742		0	0.006	0	0.114	0.756	0.918
0.024	0.354	0	0.36	2.034	1.29		0.006	0	0	0.066	1.08	0.372
0.012	0.414	0	0.822	1.974	0.936		0.006	0.012	0	0.204	1.062	0.45
0.012	0.576	0.012	0.858	22.23	1.536		0	0	0	0.192	17.664	0.642
0.018	0.306	0.048	0.81	14.916	0.39		0.012	0	0	0.192	11.646	0.174
0.024	0.276	0.102	0.054	13.422	0.768		0.006	0	0.012	0.03	10.854	0.138
0.042	0.192	0.036	0.15	12.036	1.008		0.024	0.018	0	0.084	9.846	0.306
	0.09	0.054	0.474	7.218	0.534			0	0.006	0.264	5.442	0.12
	0.216	0.006	0.384	2.496				0	0	0.21	1.716
	0.132		0.216	2.64				0.006		0.156	1.836
				1.41							0.87

## Sheet: f
CD103+Foxp3+ frequency
TGM1	TGM1-IL-2(WT)	TGM1-IL-2(DN)
0.55	68.2	16.7
0.17	73	15
1.12	72.4	21.2
4.89	63.4	28.7
3.75	35.4	27.6
5.21	45.4	20.3
2.14	25.3	23.5
	26.7	23.8
	70.5	17.5
	71.7	9.94
	74.1	6.87
	74.9	6.5
	66.4
	60.9
	56.4
	51.6
IL-10+Foxp3+ frequency
TGM1	TGM1-IL-2(WT)	TGM1-IL-2(DN)
2.19	14.4	2.66
2.24	15.2	2.8
0.98	16.8	2.83
1.34	13	4.12
1.17	13.9	2.11
1.19	14.5	3.3
0.89	14.6	1.43
0.39	20.6	0.62
0.86	20.6	3.11
0.58	19.8	2.93
0	17.2	2.15
0	18.2	1.58
2.31	14.9	2.76
1.95	16.6	3.23
2.86	11.3	0.8
	7.51

## Sheet: g
CD25 MFI
TGM1	TGM1-IL-2(WT)	TGM1-IL-2(DN)
1159	2636	1763
775	3127	2012
1598	3322	1719
987	3209	2290
855	3501	2062
1671	2824	1692
649	2715	1497
	3468	2124
	3150	1360
	2919	2547
	3580	2129
	3425	2503
	3928
	2986
	3123
	3732
ICOS MFI
TGM1	TGM1-IL-2(WT)	TGM1-IL-2(DN)
2117	2866	1952
1749	3100	2132
2505	3313	1469
2773	3217	2064
2432	2969	2072
3437	2465	2263
3421	1868	1873
2479	2397	2195
1891	3706	2579
1515	3464	3299
1231	3723	1670
1604	3596	1800
	4175	2051
	3626
	3399
	2957
CTLA-4 MFI
TGM1	TGM1-IL-2(WT)	TGM1-IL-2(DN)
7960	17311	11890
6659	17975	10415
8900	17577	8677
14537	16749	10956
12117	14232	9447
12897	11775	10195
11586	9110	9484
8824	11375	10758
7652	18526	10340
5623	18112	14163
4958	17901	7159
6326	16259	7475
	18863	9456
	17644
	16608
	17025
CD39 MFI
TGM1	TGM1-IL-2(WT)	TGM1-IL-2(DN)
2852	11458	4791
3571	16541	4840
5583	12447	3854
5577	12667	6061
4818	9717	4852
5969	7491	6059
4581	5132	5105
3847	6538	6923
3366	16356	5112
3081	13510	4760
3602	15346	4422
	13358	4416
	16193	4874
	13035
	13534
	8547

## Sheet: h
Inflammation score
Mock	PBS	TGM1-IL-2(WT)	TGM1-IL-2(DN)
1	3	1	2
1	2	1	2
1	3	2	3
1	3	2	3
	4	1	2
	2	2	3
		2

## Sheet: i
Anti-OVA IgE
Mock	PBS	TGM1-IL-2(WT)	TGM1-IL-2(DN)
0.239879	6.05526	1.6432	1.97813
0.204454	13.8859	1.01762	1.73177
0.28255	5.21552	0.572394	1.00072
0	4.63503	1.1392	2.59324
	4.15518	1.11021	1.73901
	2.79452	0.241489	10.4601
		1.41213
Anti-OVA IgG1
Mock	PBS	TGM1-IL-2(WT)	TGM1-IL-2(DN)
0.0433312	3.77686	0.635268	2.81823
0.0476351	3.95533	1.54426	3.17689
0.0470613	3.84257	0.673143	3.102
0.0387403	3.7235	2.1296	2.40563
	3.4271	0.81546	1.45044
	3.71259	0.889775	2.08914
		0.0608339

## Sheet: j
Eosinophil frequency
Lung					BALF
Mock	PBS	TGM1-IL-2(WT)	TGM1-IL-2(DN)		Mock	PBS	TGM1-IL-2(WT)	TGM1-IL-2(DN)
2.66	26.9	3.57	20.3		4.11	96	10.9	84.8
3.32	81	3.75	32.4		4.86	97.1	5.49	95.2
2.04	84.6	4.52	5.87		1.87	97.6	14.6	88.8
1.46	13.4	5.32	35.9		4.76	14.2	12.1	68.1
	13.5	5.05	4.61			12.6	37.5	89.1
	7.11	8.91	7.81			92.9	8.08	10.6
		5.56					74.8

## Sheet: k
Eosinophil number
Lung					BALF
Mock	PBS	TGM1-IL-2(WT)	TGM1-IL-2(DN)		Mock	PBS	TGM1-IL-2(WT)	TGM1-IL-2(DN)
0.066	2.2555	0.055	1.0255		0.003	6.2065	0.01	1.1405
0.0515	39.181	0.06	2.101		0.0035	69.551	0.005	9.475
0.0255	40.9705	0.0675	0.0985		0.002	89.967	0.01	2.066
0.024	0.9065	0.1865	1.3335		0.005	0.0235	0.015	0.467
	0.3705	0.105	0.0895			0.021	0.059	1.243
	0.3135	0.09	0.331			3.713	0.0175	0.0095
		0.0475					0.24
