# Supplementary material for: Facile induction of immune tolerance by an interleukin-2–TGFβ surrogate agonist
Source: Nature. 2026 Mar 11;653(8115):888–99. doi: 10.1038/s41586-026-10208-0 (PMC13190267; doi:10.1038/s41586-026-10208-0)
Supplement: Supplementary file 9 — Source Data Fig. 6 [file 41586_2026_10208_MOESM9_ESM.xlsx]

## Sheet: f
Ki-67+ frequency
TGM1-IL-2(WT)	TGM1-IL-2(DN)
82.3	47.8
77.1	47
82.4	48.9
78.5	42.8
64.5	42.1
64.3	41.1
56.6	47.9
55.6	54.5
81.3	50.8
84.5	66.2
80.8	23.4
79.8	28.6
66.3	33.7
71.2
75.7
77
IL-10+ frequency
TGM1-IL-2(WT)	TGM1-IL-2(DN)
20.1	6.61
21.9	6.61
21.7	5.56
19.5	10.2
26.9	7.22
23.8	9.28
29.6	2.91
34.6	1.64
27.1	7.8
24.9	7.77
21.8	5.26
24.3	5.08
23.7	8.84
24.1	9.57
19
13
Blimp1 MFI
TGM1-IL-2(WT)	TGM1-IL-2(DN)
15.102	10.713
13.328	11.69
13.495	11.889
12.99
13.292
13.413
13.149

## Sheet: j
Rorγt+ %
Host Tconv_PBS	Host Treg_PBS	Host Treg_Colon	OT-II Treg_TGM1-IL-2(WT)_mLN	OT-II Treg_TGM1-IL-2(WT)_SPL
2.14	3.21	25.5	82.7	76.4
1.33	3.6	33.3	92.6	82.7
2.07	3.2	13.5	89	61.9
3.06	9.74	25.4	68.5	73.4
2.88	8.47	11.3	91.4
		14.7	77.8
		23.7
		34.3
c-MAF MFI
Host Tconv_PBS	Host Treg_PBS	Host Treg_Colon	OT-II Treg_TGM1-IL-2(WT)_mLN	OT-II Treg_TGM1-IL-2(WT)_SPL
0.938	3.29	5.037	6.405	6.381
1.431	6.406	3.995	8.235	6.708
1.729	6.746	7.177	7.315	8.947
1.876	6.605	5.418	14.143	8.941
1.787	6.499	7.428	12.021
		5.477	13.241
		9.417
		3.738
CXCR6+ frequency
Host Tconv_PBS	Host Treg_PBS	Host Treg_Colon	OT-II Treg_TGM1-IL-2(WT)_mLN	OT-II Treg_TGM1-IL-2(WT)_SPL
10	9.37	34	77.3	71.2
5.13	10.9	40.6	74.3	68.5
9.16	15.1	19.9	74.1	63.1
4.41	9.37	52.5	83.1	65.6
4.1	7.02	54.8	81.9
		33	82.1
		36.8
		48.6
CCR6+ frequency
Host Tconv_PBS	Host Treg_PBS	Host Treg_Colon	OT-II Treg_TGM1-IL-2(WT)_mLN	OT-II Treg_TGM1-IL-2(WT)_SPL
1.88	17.8	31.9	79.1	73.4
1.65	19.9	55.1	90.1	81.1
2.35	23.7	20.3	91.2	70.4
6.89	15.3	59.3	99.6	76.8
4.47	12.7	41.9	94.6
		30.9	99.7
		44.7
		47.1

## Sheet: k
Rorγt+ frequency
TGM1-IL-2(WT)	TGM1-IL-2(DN)
75	23.4
76.3	26.5
73.5	19.1
70.9	23.2
61.9	35.8
64.3	35.9
54.6	29.3
55.3	48.7
80.2	42.6
78.8	44.6
82.1	18.8
82.6	31.5
76.8	23.6
70.9
69.8
61.7
c-MAF MFI
TGM1-IL-2(WT)	TGM1-IL-2(DN)
9.552	9.341
8.29	8.835
8.549	9.397
8.706
8.446
8.943
8.744
CXCR6+ frequency
TGM1-IL-2(WT)	TGM1-IL-2(DN)
72.3	36.6
78.4	18
78.8	29.5
80.1
78.6
78.1
76
CCR6+ frequency
TGM1-IL-2(WT)	TGM1-IL-2(DN)
54.1	18.6
57.9	21.6
54.5	10.6
53.6	14.9
42	27.5
40	25.3
23.1	20.2
33.9	31.2
63.6	32.2
61.7	37.3
65.1	13.3
61.4	22.1
55	24
51.8
52.3
37.4

## Sheet: m
% of initial weight
Days	PBS									TGM1-IL-2(WT)
1	100	100	100	100	100	100	100	100	100	100	100	100	100	100	100	100	100	100	100
2	100.717	101.333	100.81	99.1803	100.427	100.388	100.412	103.271	102.846	101.395	103.153	100.433	100.402	100.806	102.439	101.345	100.81	104.889	101.235
3	102.509	102.667	100.405	100	101.709	101.55	102.469	102.336	101.22	102.326	102.703	102.597	100.803	101.613	102.439	102.242	102.024	103.556	102.469
4	101.434	102.222	97.166	100.41	101.282	99.2248	99.5885	101.869	100.407	102.791	103.153	102.597	101.205	103.629	102.846	103.587	102.834	107.111	103.704
5	95.6989	100.889	92.3077	93.0328	96.5812	92.6357	96.7078	100	92.6829	102.326	99.0991	100	97.992	101.21	101.22	103.587	99.5951	103.556	100.823
6	90.681	96.4444	87.4494	87.7049	85.4701	87.9845	88.4774	96.2617	86.9919	100.465	95.4955	95.671	94.7791	97.1774	95.122	95.5157	93.9271	104	92.1811
7	88.8889	95.1111	86.6397	85.6557	83.3333	85.6589	86.8313	90.1869	86.5854	97.6744	95.045	93.9394	90.7631	94.7581	92.6829	93.2735	89.4737	96.8889	88.8889
8	90.681	92	83.4008	84.0164	84.188	85.2713	83.5391	88.3178	83.3333	91.1628	90.991	92.6407	89.1566	93.9516	91.0569	91.4798	86.2348	92	86.0082
9	92.4731	93.3333	83.8057	84.8361	86.7521	86.4341	86.4198	87.3832	84.1463	89.3023	92.7928	91.342	91.5663	92.7419	89.4309	92.8251	85.0202	92.8889	85.1852
10	95.3405	96.8889	85.0202	86.8852	86.7521	87.9845	88.0658	92.0561	84.5528	88.3721	93.2432	96.1039	94.7791	93.1452	91.4634	96.4126	88.664	95.1111	87.2428
11	97.1326	102.667	87.8543	91.3934	90.1709	89.1473	93.4156	97.1963	93.0894	94.8837	99.5495	99.5671	98.7952	98.3871	95.5285	101.345	93.5223	103.111	92.1811

## Sheet: n
Colon length
PBS	TGM1-IL-2(WT)
8.1	7.2
7.3	8.5
7.5	8.6
7.5	8.7
7.9	8.4
7	7.9
7.4	8
7.2	8.3
7.5	7.7
	7.4

## Sheet: o
Histology score
PBS	TGM1-IL-2(WT)
4	2
3	0
1	0
4	1
3	3
3	0
2	0
3	4
4	3
	3
