# Supplementary material for: Facile induction of immune tolerance by an interleukin-2–TGFβ surrogate agonist
Source: Nature. 2026 Mar 11;653(8115):888–99. doi: 10.1038/s41586-026-10208-0 (PMC13190267; doi:10.1038/s41586-026-10208-0)
Supplement: Supplementary file 10 — Source Data Extended Data Fig. 1 [file 41586_2026_10208_MOESM10_ESM.xlsx]

## Sheet: c
pSTAT5 MFI
log10nM	IL-2(N88D)		TGM1-IL-2(N88D)		TGM1		TGM1FL			log10nM	IL-2(WT)		TGM1-IL-2(WT)		TGM1		TGM1FL			log10nM	IL-2(H9)		TGM1-IL-2(H9)		TGM1		TGM1FL
3	872	919	887	926	847	834	789	816		3	1941	1962	1683	1695	847	834	789	816		3	2855	2938	2947	2953	847	834	789	816
2	861	791	872	847	812	852	870	824		2	1222	1142	1187	1106	812	852	870	824		2	2648	2665	2979	2608	812	852	870	824
1	892	844	894	838	956	824	806	806		1	1175	1022	1120	979	956	824	806	806		1	2186	2349	2667	2413	956	824	806	806
0	878	795	837	772	849	793	792	782		0	955	854	933	903	849	793	792	782		0	1378	1218	1373	1289	849	793	792	782
-1	807	775	823	737	768	730	738	729		-1	892	767	812	776	768	730	738	729		-1	904	799	857	804	768	730	738	729
-2	881	742	788	722	843	754	844	798		-2	810	734	811	765	843	754	844	798		-2	912	718	787	784	843	754	844	798
-3	824	724	784	709	833	747	829	740		-3	811	729	815	718	833	747	829	740		-3	837	744	780	716	833	747	829	740
-4	770	718	712	708	747	739	778	782		-4	805	707	790	671	747	739	778	782		-4	753	688	790	683	747	739	778	782
pSMAD2/3 MFI
log10nM	IL-2(N88D)		TGM1-IL-2(N88D)		TGM1		TGM1FL			log10nM	IL-2(WT)		TGM1-IL-2(WT)		TGM1		TGM1FL			log10nM	IL-2(H9)		TGM1-IL-2(H9)		TGM1		TGM1FL
3	419		1020	1007	1042	1023	953	989		3	402		1018	1030	1042	1023	953	989		3	402		994	1075	1042	1023	953	989
2	417		929	971	910	913	891	922		2	392		883	827	910	913	891	922		2	384		891	916	910	913	891	922
1	377		822	862	729	805	836	826		1	369		779	784	729	805	836	826		1	369		797	897	729	805	836	826
0	430		656	670	501	563	715	674		0	376		646	641	501	563	715	674		0	363		724	796	501	563	715	674
-1	359		531	572	461	513	536	505		-1	361		583	592	461	513	536	505		-1	349		640	661	461	513	536	505
-2	364		515	549	479	495	468	459		-2	343		588	639	479	495	468	459		-2	360		650	680	479	495	468	459
-3	345		499	549	481	477	477	472		-3	344		591	644	481	477	477	472		-3	342		672	668	481	477	477	472
-4	334		496	510	477	495	601	484		-4	336		544	602	477	495	601	484		-4	341		621	629	477	495	601	484

## Sheet: d
pSTAT5 MFI
log10nM	IL-2(N88D)		TGM1-IL-2(N88D)		TGM1		TGM1FL			log10nM	IL-2(WT)		TGM1-IL-2(WT)		TGM1		TGM1FL			log10nM	IL-2(H9)		TGM1-IL-2(H9)		TGM1		TGM1FL
3	920	986	934	1025	893	905	846	913		3	6028	6151	4782	4901	893	905	846	913		3	7659	8219	8352	8033	893	905	846	913
2	889	838	897	867	865	901	920	878		2	2111	2092	1918	1814	865	901	920	878		2	8002	7572	8286	7597	865	901	920	878
1	935	908	946	889	1015	864	854	832		1	1207	1051	1195	1070	1015	864	854	832		1	6711	6731	7246	6604	1015	864	854	832
0	935	831	922	812	964	857	843	841		0	975	854	933	923	964	857	843	841		0	3041	2891	2500	2405	964	857	843	841
-1	837	801	847	779	813	791	797	745		-1	992	816	856	828	813	791	797	745		-1	1067	918	908	907	813	791	797	745
-2	896	775	858	758	921	807	936	847		-2	847	772	891	797	921	807	936	847		-2	981	785	827	845	921	807	936	847
-3	872	752	832	758	887	772	891	760		-3	890	737	861	765	887	772	891	760		-3	864	767	813	768	887	772	891	760
-4	843	752	745	747	767	755	850	788		-4	865	750	800	687	767	755	850	788		-4	798	709	790	719	767	755	850	788
pSMAD2/3 MFI
log10nM	IL-2(N88D)		TGM1-IL-2(N88D)		TGM1		TGM1FL			log10nM	IL-2(WT)		TGM1-IL-2(WT)		TGM1		TGM1FL			log10nM	IL-2(H9)		TGM1-IL-2(H9)		TGM1		TGM1FL
3	334		1126	1122	1098	1129	995	1098		3	341		1091	1082	1098	1129	995	1098		3	320		1062	1131	1098	1129	995	1098
2	320		1007	1006	997	1003	957	931		2	327		947	887	997	1003	957	931		2	300		851	845	997	1003	957	931
1	295		667	699	649	762	842	853		1	288		625	634	649	762	842	853		1	278		687	758	649	762	842	853
0	289		425	454	357	414	589	555		0	282		432	437	357	414	589	555		0	251		513	594	357	414	589	555
-1	264		382	424	334	371	365	362		-1	267		453	449	334	371	365	362		-1	258		491	513	334	371	365	362
-2	270		400	411	328	370	327	327		-2	256		447	505	328	370	327	327		-2	237		510	538	328	370	327	327
-3	244		367	407	349	358	338	316		-3	252		450	488	349	358	338	316		-3	245		535	538	349	358	338	316
-4	239		370	379	340	333	459	343		-4	236		407	444	340	333	459	343		-4	240		483	481	340	333	459	343

## Sheet: e
pSMAD2/3 MFI
Log10nM	TGM1(D1)-IL-2(WT)	TGM1(D2)-IL-2(WT)	TGM1(D3)-IL-2(WT)	TGM1(D1D2)-IL-2(WT)	TGM1(D1D3)-IL-2(WT)	TGM1(D2D3)-IL-2(WT)	TGM1(D1D2D3)-IL-2(WT)	IL-2(WT)
2	822	811	744	802	782	806	2307	950
1	731	712	726	729	730	818	2207	1021
0	718	719	719	716	735	814	1926	872
-1	650	658	661	666	677	753	1525	807
-2	654	658	668	667	677	733	1251	739
-3	623	625	617	627	625	678	887	719
-4	635	630	625	615	616	643	814	695
pSTAT5 MFI
Log10nM	TGM1(D1)-IL-2(WT)	TGM1(D2)-IL-2(WT)	TGM1(D3)-IL-2(WT)	TGM1(D1D2)-IL-2(WT)	TGM1(D1D3)-IL-2(WT)	TGM1(D2D3)-IL-2(WT)	TGM1(D1D2D3)-IL-2(WT)	IL-2(WT)
2	10034	10411	10327	11122	10947	11785	11062	12018
1	10900	10829	10356	10194	11134	9991	11399	10366
0	7839	8004	8400	8983	8767	8990	8277	7595
-1	2040	1924	2406	1612	1661	1766	2297	1527
-2	778	705	767	652	601	647	784	608
-3	744	668	595	643	663	652	610	628
-4	726	668	651	665	575	670	736	660

## Sheet: f
Foxp3+ frequency
Log10nM	TGM1(D1)-IL-2(WT)		TGM1(D2)-IL-2(WT)		TGM1(D3)-IL-2(WT)		TGM1(D1D2)-IL-2(WT)		TGM1(D1D3)-IL-2(WT)		TGM1(D2D3)-IL-2(WT)		TGM1(D1D2D3)-IL-2(WT)		IL-2(WT)
-5	1.11	1.14	0.85	0.73	1.37	0.68	0.66	1.45	0.57	1.36	0.9	1.12	0.79	1.45	1.27	1.27
-4	1.18	0.52	0.96	0.77	0.9	0.67	0.76	1.34	0.68	0.95	0.68	1.17	2.91	9.23	0.95	0.78
-3	0.88	0.85	0.73	1.29	0.46	1.25	0.78	1.37	1.16	1.46	4.96	9.87	35.4	67.9	1.08	1.75
-2	0.98	0.9	0.56	1.21	0.74	1.07	1	1.73	1.26	2.41	25.8	50.5	77.5	84.2	0.9	1.24
-1	1.58	1.14	0.73	1.02	0.84	1.31	1.23	1.91	1.44	1.67	48.3	54.2	83.5	86.4	1.43	0.98
0	1.14	1.05	1.18	1.4	1.06	2.28	1.05	2.13	1.77	1.76	54.4	63.8	90	91.3	1.48	1.45
1	0.74	1.12	4.6	5.16	1.19	1.76	2.33	3.18	1.68	1.69	54.2	61.9	95.6	94.8	3.34	4.71

## Sheet: g
Foxp3+ frequency
Log10nM	TGM1	IL-2(N88D)	TGM1-IL-2(N88D)	TGM1 + IL-2(N88D)		Log10nM	TGM1	IL-2(WT)	TGM1-IL-2(WT)	TGM1 + IL-2(WT)		Log10nM	TGM1	IL-2(H9)	TGM1-IL-2(H9)	TGM1 + IL-2(H9)
2	10.6	4.21	15.1	15.7		2	10.6	4.63	19.4	19.9		2	10.6	4.26	15.1	17.5
0	7.54	6.14	11.5	8.52		0	7.54	4.86	18.7	16.4		0	7.54	5.42	17.2	14.7
-2	4.88	7.37	10.5	6.09		-2	4.88	5.15	17.5	8.06		-2	4.88	5.61	17	7.16
-4	3.59	4.4	10	5.08		-4	3.59	4.86	8.99	8.1		-4	3.59	4.32	6.93	6.2
Foxp3+ number
Log10nM	TGM1	IL-2(N88D)	TGM1-IL-2(N88D)	TGM1 + IL-2(N88D)		Log10nM	TGM1	IL-2(WT)	TGM1-IL-2(WT)	TGM1 + IL-2(WT)		Log10nM	TGM1	IL-2(H9)	TGM1-IL-2(H9)	TGM1 + IL-2(H9)
2	1.997	0.651	5.061	4.765		2	1997	950	5423	5761		2	1997	795	4878	6605
0	0.825	0.912	2.963	0.623		0	825	927	5860	4872		0	825	1006	5227	5747
-2	0.852	0.463	2.335	1.608		-2	852	1455	4890	2171		-2	852	442	5687	2305
-4	0.626	0.859	2.325	1.195		-4	626	1975	1800	1762		-4	626	507	1530	1975

## Sheet: h
FOXP3+ frequency
Log10nM	TGM1		IL-2(N88D)		TGM1-IL-2(N88D)		TGM1 + IL-2(N88D)			Log10nM	TGM1		IL-2(WT)		TGM1-IL-2(WT)		TGM1 + IL-2(WT)			Log10nM	TGM1		IL-2(H9)		TGM1-IL-2(H9)						TGM1 + IL-2(H9)
2	4.53	5.34	10.3	11.2	27	29.4	18.2	19.1		2	4.53	5.34	5.77	6.66	23.3	24.6	11.4	11.6		2	4.53	5.34	5.75	6.61	20.3	22.1					10	11.4
1	3.82	4.25	6.19	6.42	19.5	19.7	5.98	6.22		1	3.82	4.25	4.93	5.96	17.8	17.8	5	5.54		1	3.82	4.25	5.47	6.46	13.8	14.3					5.95	6.14
0	1.96	2.08	3.79	3.8	11.1	10.7	3.21	3.37		0	1.96	2.08	4.66	4.87	8.4	8.9	3.98	4.21		0	1.96	2.08	4.42	4.83	6.18	5.82					3.13	3.36
-1	3.01	3.15	2.92	2.95	6.65	6.37	2.34	2.37		-1	3.01	3.15	2.93	3.18	4.59	4.3	3.57	3.44		-1	3.01	3.15	3.24	3.11	2.69	2.64					1.87	2.22
-2	2.15	2.24	2.2	2.28	2.79	3.04	1.78	1.76		-2	2.15	2.24	1.95	1.95	2.3	2.4	1.86	1.77		-2	2.15	2.24	2.09	2.32	2.29	2.14					1.7	1.75
-3	2.08	2.23	1.8	1.82	2.34	2.45	2.42	2.51		-3	2.08	2.23	2.25	2.54	3.11	3	1.88	2.1		-3	2.08	2.23	2.45	2.54	3.03	2.81					2.09	1.97
-4	3.26	3.49	2.09	2.21	2.33	2.46	3.49	3.53		-4	3.26	3.49	2.32	2.19	2.67	2.67	2.9	3.16		-4	3.26	3.49	2.58	2.61	2.69	2.58					3.19	3.28
-5	2.31	2.04	3.46	3.49	2.06	2.21	2.85	2.85		-5	2.31	2.04	2.54	2.72	3.71	3.73	2.81	2.83		-5	2.31	2.04	2.81	2.86	3.56	3.25					3.97	3.87
FOXP3+ number
Log10nM	TGM1		IL-2(N88D)		TGM1-IL-2(N88D)		TGM1 + IL-2(N88D)			Log10nM	TGM1		IL-2(WT)		TGM1-IL-2(WT)		TGM1 + IL-2(WT)			Log10nM	TGM1		IL-2(H9)		TGM1-IL-2(H9)						TGM1 + IL-2(H9)
2	1.871	1.731	4.185	4.318	9.273	8.788	7.687	7.24		2	1871	1731	1823	1946	8918	8310	3562	3311		2	1871	1731	2096	2354	7110	6775					2521	2679
1	1.979	1.856	3.244	3.106	8.783	6.854	3.4	3.082		1	1979	1856	2076	2171	8924	7214	2323	2482		1	1979	1856	2470	2776	7595	6618					2923	2724
0	1.051	0.864	1.995	1.776	5.069	3.926	1.781	1.514		0	1051	864	2072	1963	4428	3301	1875	1767		0	1051	864	2075	2211	3174	2410					1392	1321
-1	1.577	1.245	1.539	1.384	3.428	2.051	1.355	1.041		-1	1577	1245	1375	1205	2349	1590	1640	1197		-1	1577	1245	1448	1337	1379	1004					872	958
-2	1.172	0.875	1.204	0.968	1.458	1.218	0.964	0.659		-2	1172	875	965	768	1198	934	946	678		-2	1172	875	1015	1039	1106	726					892	757
-3	1.033	0.844	0.84	0.703	1.271	0.888	1.302	0.949		-3	1033	844	1123	1021	1171	791	860	780		-3	1033	844	1353	1055	1476	857					964	750
-4	1.658	1.039	1.131	0.828	1.21	0.834	1.562	1.127		-4	1658	1039	1151	773	1249	934	1396	1141		-4	1658	1039	1280	1015	1180	855					1610	1083
-5	1.049	0.666	1.61	1.234	0.922	0.766	1.254	0.972		-5	1049	666	1258	1069	1913	1266	1344	1022		-5	1049	666	1528	1296	1543	1006					1916	1521

## Sheet: i
CD25 MFI
	pTreg_TGM1		pTreg_TGM1 + IL-2(N88D)		pTreg_TGM1-IL-2(N88D)				pTreg_TGM1		pTreg_TGM1 + IL-2(WT)		pTreg_TGM1-IL-2(WT)				pTreg_TGM1		pTreg_TGM1 + IL-2(H9)		pTreg_TGM1-IL-2(H9)
1:1	443000	438000	551000	550000	655000	625000		1:1	443000	438000	495000	544000	627000	754000		1:1	443000	438000	459000	484000	618000	627000
1:2	446000	435000	496000	482000	358126	424000		1:2	446000	435000	320457	337395	284797	303263		1:2	446000	435000	268131	285138	293536	299621
1:3	421000	398042	345862	363575	283259	225049		1:3	421000	398042	204351	210495	155599	172693		1:3	421000	398042	160710	137058	158185	146916
1:4	336599	294992	232139	218017	116216	120998		1:4	336599	294992	115712	117162	72441	83462		1:4	336599	294992	96017	88960	88041	72150
1:5	268275	251392	141896	134940	77523	74088		1:5	268275	251392	70018	69284	54460	52906		1:5	268275	251392	57182	59754	43700	50889
1:6	178653	174442	82792	74437	49243	53505		1:6	178653	174442	46007	45990	35151	38981		1:6	178653	174442	35875	39448	43315	37306
