# Supplementary material for: Facile induction of immune tolerance by an interleukin-2–TGFβ surrogate agonist
Source: Nature. 2026 Mar 11;653(8115):888–99. doi: 10.1038/s41586-026-10208-0 (PMC13190267; doi:10.1038/s41586-026-10208-0)
Supplement: Supplementary file 11 — Source Data Extended Data Fig. 2 [file 41586_2026_10208_MOESM11_ESM.xlsx]

## Sheet: a
CD25 MFI
Log10nM	TGM1		IL-2(N88D)		TGM1-IL-2(N88D)		TGM1 + IL-2(N88D)			Log10nM	TGM1		IL-2(WT)		TGM1-IL-2(WT)		TGM1 + IL-2(WT)			Log10nM	TGM1		IL-2(H9)		TGM1-IL-2(H9)		TGM1 + IL-2(H9)
2	12834	14104	47200	43972	23923	22135	21539	15879		2	12834	14104	43128	42825	21517	22890	21937	22928		2	12834	14104	50813	51515	23613	23930	25018	25871
1	16559	17466	45877	37664	19954	19397	20139	19792		1	16559	17466	45544	42702	20481	20437	22174	22485		1	16559	17466	42844	40608	19633	20813	22671	21898
0	29252	27987	45168	39801	18978	17330	29084	28885		0	29252	27987	45243	39580	21119	19994	31222	29745		0	29252	27987	46204	41385	21804	19814	32702	29374
-1	50245	44965	46827	38703	19062	18799	48884	49992		-1	50245	44965	47586	42572	21302	22906	47045	50847		-1	50245	44965	44595	38677	23811	26439	54204	50854
-2	53978	47914	49526	45650	29232	28870	45994	46959		-2	53978	47914	48574	43179	25549	28960	47522	46295		-2	53978	47914	45816	42756	29148	31092	50685	51299
-3	56529	49852	53055	48160	41265	42024		43502		-3	56529	49852	50656	47802	35024	38400	47536	51531		-3	56529	49852	52330	42010	43310	45323	51439	47585
-4	60954	51254	59233	46431	53006	49801	49509	54662		-4	60954	51254	57225	56375	50676	48554	49848	50887		-4	60954	51254	57291	47941	47701	51545	53707	56018
-5	68313	58577	67524	63465	67924	61279	59720	62349		-5	68313	58577	67601	62435	59600	63756	60452	63882		-5	68313	58577	68607	56836	64970	60169	59959	65818
CD69 MFI
Log10nM	TGM1		IL-2(N88D)		TGM1-IL-2(N88D)		TGM1 + IL-2(N88D)			Log10nM	TGM1		IL-2(WT)		TGM1-IL-2(WT)		TGM1 + IL-2(WT)			Log10nM	TGM1		IL-2(H9)		TGM1-IL-2(H9)		TGM1 + IL-2(H9)
2	2734	3117	3130	3285	3068	3545	2969	3368		2	2734	3117	3205	3945	3128	3294	3177	3447		2	2734	3117	1504	5460	2891	3092	3109	3319
1	2593	2936	4602	5627	3202	3389	3034	3076		1	2593	2936			2629	3666	2956	3413		1	2593	2936	5106	5637	3643	3144	2809	3116
0	2698	2942	4490	5408	2972	3457	2780	2878		0	2698	2942	4538	4753	3154	3345	2814	2912		0	2698	2942	5512	5375	2898	3337	2596	2702
-1	2826	3188	4266	5265	2619	2762	2545	2559		-1	2826	3188	4339	5820	2863	2957	3520	4307		-1	2826	3188	4704	5599	2513	2620	3655	4539
-2	3870	4679	4693	4930	2600	2864	3951	4308		-2	3870	4679	4256	5402	2792	3347	4765	4979		-2	3870	4679	5007	6074	2751	3154	4740	4843
-3	4273	4837	4590	5286	3099	2959	4356	4902		-3	4273	4837	4607	4964	3244	3789	4721	5328		-3	4273	4837	4979	5830	3849	4266	4473	5079
-4	4544	4962	5197	5377	3740	4614	4738	5456		-4	4544	4962	5654	5174	4126	4063	4787	5319		-4	4544	4962	5406	7800	4178	4844	5048	5104
-5	4938	5586	5105	5802	4471	5270	4900	5334		-5	4938	5586	4896	5469	4690	5403	5113	5815		-5	4938	5586	5660	5908	4784	5098	5281	5385

## Sheet: b
IFN-γ+ frequency
Log10nM	TGM1		IL-2(N88D)		TGM1-IL-2(N88D)		TGM1 + IL-2(N88D)			Log10nM	TGM1		IL-2(WT)		TGM1-IL-2(WT)		TGM1 + IL-2(WT)			Log10nM	TGM1		IL-2(H9)		TGM1-IL-2(H9)		TGM1 + IL-2(H9)
2	0.048	0.13	3.86	7.18	0.37	0.28	0.22	0.29		2	0.048	0.13	5.08	5.87	0.17	0.59	0.35	0.36		2	0.048	0.13	9.99	7.78	0.77	0.38	0.27	0.44
1	0.066	0.12	5.07	7.12	0.28	0.57	0.21	0.13		1	0.066	0.12			0.33	3.29	0.97	0.2		1	0.066	0.12	11.9	9.27	0.6	0.59	0.22	0.26
0	0.15	0.39	11.6	5.82	0.22	0.037	0.088	0.061		0	0.15	0.39	6.08	7.02	0.18	0.3	0.21	0.65		0	0.15	0.39	7.61	2.3	0.38	0.91	0.59	0.78
-1	1.36	2.58	4.28	3.69	0.062	0.057	0.18	0.28		-1	1.36	2.58	5.55	4.81	0.12	0.1	6.88	6.06		-1	1.36	2.58	11.1	10.7	0.67	0.93	3.26	6.17
-2	4.22	2.94	3.25	3.59	0.17	0.18	2.4	6.19		-2	4.22	2.94	8.85	0.93	0.15	0.2	2.45	3.48		-2	4.22	2.94	7.05	5.12	1.42	1.2	4.35	4.51
-3	6.74	4.61	1.75	1.78	0.4	0.71	2.57	3.37		-3	6.74	4.61	2.57	2.5	1.78	2.51	1.26	2.89		-3	6.74	4.61	3.95	4.85	3.21	3.69	6.3	6.13
-4	4.75	3.06	3.13	5.91	4.52	2.04	3.71	1.83		-4	4.75	3.06	0.82	6.55	1.45	3.27	3.75	4.08		-4	4.75	3.06	10	3.57	3.43	3.92	5.22	2.03
-5	5.93	3.87	2.71	3.21	3.41	6.07	1.68	1.79		-5	5.93	3.87	1.53	4.1	4.59	9.44	3.08	2.95		-5	5.93	3.87	5.53	3.73	3.49	5.19	2.46	3.34
TNF-α+ frequency
Log10nM	TGM1		IL-2(N88D)		TGM1-IL-2(N88D)		TGM1 + IL-2(N88D)			Log10nM	TGM1		IL-2(WT)		TGM1-IL-2(WT)		TGM1 + IL-2(WT)			Log10nM	TGM1		IL-2(H9)		TGM1-IL-2(H9)		TGM1 + IL-2(H9)
2	80.1	72.1	98.1	98.5	73.5	78.7	78.7	84.9		2	80.1	72.1	97.1	98.1	76.4	76.1	76.4	78.5		2	80.1	72.1	98.6	99.3	75	75.1	75	74.8
1	74.4	70.7	97.9	98.2	74.5	74.5	78.4	77.5		1	74.4	70.7	98.1	98.5	69.3	71.1	71.4	73.6		1	74.4	70.7	97.7	98.7	70.4	70.7	72.7	73.3
0	78.6	82.7	98.1	97.9	81.1	76.9	79.8	80.5		0	78.6	82.7	98	98.6	70.9	74.1	82.4	85.1		0	78.6	82.7	98.1	98.5	68.6	69.8	81.6	85.8
-1	97.9	98.3	97.4	98	81.4	75.1	98.1	98.2		-1	97.9	98.3	98	98.3	81.1	80	98.1	98.7		-1	97.9	98.3	97.5	98.2	81.7	83.4	98.1	98.8
-2	97.5	98.7	97.7	98.2	82.9	85.3	97.1	98.3		-2	97.5	98.7	97.9	98.7	84.9	85.1	98	98.3		-2	97.5	98.7	97.8	98.7	88.1	92.3	97.9	98.4
-3	97.2	97.9	97.5	98.3	95.7	98.3	97.2	98.3		-3	97.2	97.9	97.3	98	92.4	96.6	97.9	97.8		-3	97.2	97.9	97.7	98.3	97.1	98.7	97.6	98
-4	96.3	97.8	97	98.1	98.1	98.2	97.3	98.2		-4	96.3	97.8	97.9	98.2	97.8	98.1	96.5	98		-4	96.3	97.8	97.2	98.3	97.1	97.7	98.5	98.2
-5	96.6	97.8	97.4	98.2	98	97.9	97.9	97.8		-5	96.6	97.8	98.1	98.4	97.5	98.8	97.9	97.9		-5	96.6	97.8	98.1	98.4	98.2	98.5	98.1	98.3
IL-17a+ frequency
Log10nM	TGM1		IL-2(N88D)		TGM1-IL-2(N88D)		TGM1 + IL-2(N88D)			Log10nM	TGM1		IL-2(WT)		TGM1-IL-2(WT)		TGM1 + IL-2(WT)			Log10nM	TGM1		IL-2(H9)		TGM1-IL-2(H9)		TGM1 + IL-2(H9)
2	0.6	0.37	0.03	0.045	0.06	0.064	0.078	0.17		2	0.6	0.37	0.00663	0.025	0.035	0.03	0.04	0.047		2	0.6	0.37	0	0.018	0.041	0.024	0.023	0.042
1	0.21	0.15	0	0.028	0.027	0.032	0.054	0.068		1	0.21	0.15	0	0.01	0.016	0.024	0.027	0.035		1	0.21	0.15	0.013	0	0.015	0.05	0.0062	0.028
0	0.045	0.055	0.014	0	0.16	0.14	0.026	0.037		0	0.045	0.055	0	0	0.00887	0.041	0.037	0.028		0	0.045	0.055	0	0	0.033	0.018	0.032	0.043
-1	0	0	0.019	0	0.25	0.097	0	0.016		-1	0	0	0	0	0.061	0.11	0	0		-1	0	0	0	0	0.045	0.016	0	0.028
-2	0	0	0	0	0.028	0.047	0.019	0		-2	0	0	0	0	0.033	0.028	0	0.05		-2	0	0	0	0.024	0.03	0.028	0	0
-3	0	0.021	0	0	0.013	0.06	0	0.015		-3	0	0.021	0	0	0	0	0.015	0		-3	0	0.021	0	0	0	0	0	0
-4	0.029	0	0.019	0.017	0	0.042	0	0		-4	0.029	0	0.017	0	0	0	0	0.019		-4	0.029	0	0.025	0	0	0.024	0	0
-5	0	0	0	0	0.02	0	0	0		-5	0	0	0.016	0	0	0.018	0.016	0		-5	0	0	0	0	0	0	0	0

## Sheet: c
CD62L+ frequency
Log10nM	TGM1		IL-2(N88D)		TGM1-IL-2(N88D)		TGM1 + IL-2(N88D)			Log10nM	TGM1		IL-2(WT)		TGM1-IL-2(WT)		TGM1 + IL-2(WT)			Log10nM	TGM1		IL-2(H9)		TGM1-IL-2(H9)		TGM1 + IL-2(H9)
2	55.9	47.4	4.35	7.15	25	25.9	25.4	35		2	55.9	47.4	6.72	9.81	21.8	23.2	29.1	28.9		2	55.9	47.4	9.44	12.3	23.7	28.1	27.7	28.6
1	58.4	53.4	10.5	17.8	36.9	34.8	36.9	42.5		1	58.4	53.4	13.7	15.7	21.6	28.4	26.9	31.2		1	58.4	53.4	15.1	21.6	24.4	31	33.8	32.8
0	19.1	12.1	14.5	19	55.1	49.9	10.5	14.1		0	19.1	12.1	14	18.3	28.2	35.7	8.49	10.9		0	19.1	12.1	13	21.3	24.7	25	9.45	11.1
-1	8.17	11.3	10.9	19.8	60.4	58.8	5.35	12.2		-1	8.17	11.3	10.7	18	50.1	45.7	9.86	11.2		-1	8.17	11.3	13.8	15.7	28.9	34.4	7.42	14.1
-2	10.1	18.2	9.69	18.9	22	20.7	8.12	16.7		-2	10.1	18.2	10.5	16.9	24.8	17.8	15.8	17.6		-2	10.1	18.2	10.4	14.2	11.7	10.9	11.8	17.9
-3	14.9	19.4	14.2	19	12.8	12.8	9.43	14.2		-3	14.9	19.4	15.5	17.4	12.4	12	17.6	17.5		-3	14.9	19.4	15.7	14.2	11.4	12.2	19.2	16
-4	11.9	21	11.9	22.2	12.3	17.5	15.9	18.9		-4	11.9	21	12.5	18.8	8.77	17.9	17.8	19.7		-4	11.9	21	16.6	21	11	17.5	17.3	21.2
-5	13.4	15.8	13.2	13.1	16.8	13.8	13.4	14.9		-5	13.4	15.8	19.2	14.6	10	16.2	14.5	14.8		-5	13.4	15.8	13.6	15.8	8.67	14.7	13.3	11.8

## Sheet: d
Number
Log10nM	TGM1		IL-2(N88D)		TGM1-IL-2(N88D)		TGM1 + IL-2(N88D)			Log10nM	TGM1		IL-2(WT)		TGM1-IL-2(WT)		TGM1 + IL-2(WT)			Log10nM	TGM1		IL-2(H9)		TGM1-IL-2(H9)		TGM1 + IL-2(H9)
2	0.2429	0.4711	5.3352	6.9192	4.1586	5.0519	3.6994	4.8788		2	0.2429	0.4711	4.701	5.6186	3.253	4.4577	2.4369	4.2423		2	0.2429	0.4711	1.9661	2.9487	4.3203	3.8011	3.4495	3.1191
1	0.2849	0.405	0.8717	1.2852	2.2586	3.0216	2.1607	2.6389		1	0.2849	0.405	1.354	2.0892	1.9715	3.8152	1.9034	3.8028		1	0.2849	0.405	1.1013	1.8561	2.4501	5.8432	2.1534	2.8183
0	0.697	0.4978	0.8776	1.4269	1.8648	2.6541	0.7939	1.6637		0	0.697	0.4978	0.883	1.3128	3.8901	4.2104	3.3861	4.3759		0	0.697	0.4978	0.9428	1.303	2.4309	4.535	4.2898	3.9806
-1	2.8288	1.7236	0.6034	1.0766	0.6028	0.6348	2.2332	3.9783		-1	2.8288	1.7236	0.7761	1.0014	1.8887	3.5609	3.7682	6.9241		-1	2.8288	1.7236	0.6483	1.4031	2.8117	4.74	4.631	6.1954
-2	1.3809	1.9202	0.5355	0.9333	0.4171	0.4873	0.823	1.3416		-2	1.3809	1.9202	0.7521	1.1872	1.3579	1.8892	2.0221	3.2151		-2	1.3809	1.9202	0.7481	1.1699	2.7266	3.0407	1.0901	1.8988
-3	1.1261	1.0973	0.5534	0.7462	0.3284	0.3886	0.5443	0.9421		-3	1.1261	1.0973	0.5646	0.7916	1.1822	1.4997	0.6888	1.0455		-3	1.1261	1.0973	0.8077	0.9473	2.1375	2.6083	0.6329	0.756
-4	0.5658	0.8058	0.4224	0.8267	0.3675	0.9641	0.6031	0.7141		-4	0.5658	0.8058	0.5134	0.7819	1.4066	1.6517	0.4565	0.5989		-4	0.5658	0.8058	0.5435	0.7295	1.2656	1.9113	0.6446	0.7729
-5	0.5022	0.4981	0.4971	0.6953	1.0964	0.8685	0.4728	0.6671		-5	0.5022	0.4981	0.5144	0.7772	1.5693	0.973	0.4783	0.5853		-5	0.5022	0.4981	0.4182	0.5163	0.9369	1.0439	0.5522	0.8831
