# Supplementary material for: Facile induction of immune tolerance by an interleukin-2–TGFβ surrogate agonist
Source: Nature. 2026 Mar 11;653(8115):888–99. doi: 10.1038/s41586-026-10208-0 (PMC13190267; doi:10.1038/s41586-026-10208-0)
Supplement: Supplementary file 12 — Source Data Extended Data Fig. 3 [file 41586_2026_10208_MOESM12_ESM.xlsx]

## Sheet: b & c
% of initial weight
Days	PBS				IL-2(N88D)				IL-2(WT)				IL-2(H9)				TGM1				TGM1-IL-2(N88D)				TGM1-IL-2(WT)				TGM1-IL-2(H9)
1	100	100	100	100	100	100	100	100	100	100	100	100	100	100	100	100	100	100	100	100	100	100	100	100	100	100	100	100	100	100	100	100
2	103.779	105.195	99.4253	104.598	101.02	103.374	100	96.6667	98.6111	100.612	98.338	98.1308	99.6753	102.077	98.6842	99.2806	100	99.0566	98.4615	100	103.663	100.573	100	99.5536	101.917	99.4429	99.005	100.463	102.712	100.314	97.9592	100.518
3	102.035	105.844	98.8506	104.023	98.2993	104.908	99.7222	95.7143	100	99.0826	98.615	97.6636	98.7013	101.78	97.6974	98.2014	98.1132	97.7987	97.4359	96.319	101.832	97.9943	98.4127	99.5536	101.278	98.0501	97.0149	97.6852	101.695	100	98.9796	101.036
4	102.035	106.169	99.7126	105.172	101.02	106.748	100	94.7619	100	99.6942	98.0609	96.729	99.026	102.374	97.6974	93.8849	97.4843	98.1132	95.8974	100	103.663	99.1404	97.8836	97.3214	101.917	99.7214	95.5224	97.2222	102.373	100	98.4694	98.9637
5	102.035	107.792	98.8506	106.322	101.701	106.135	99.4444	96.6667	99.1667	97.2477	96.9529	99.0654	98.0519	100.593	95.7237	93.1655	96.8553	96.5409	96.9231	95.7055	104.762	97.9943	99.4709	96.875	101.917	97.493	95.5224	98.6111	102.712	97.7987	95.4082	98.4456
6	103.198	106.494	98.5632	106.322	99.6599	104.601	98.0556	96.6667	98.8889	96.3303	95.5679	96.729	98.0519	100	94.7368	92.8058	97.1698	95.283	93.8462	98.773	102.93	97.7077	96.8254	93.75	101.597	96.9359	97.5124	98.1481	101.356	96.8553	95.9184	102.073
7	102.035	108.766	100	108.046	100	104.908	96.6667	96.6667	96.9444	96.3303	95.0139	98.5981	98.3766	100	95.7237	91.7266	96.2264	92.4528	93.8462	93.2515	104.029	97.1347	96.2963	93.75	100.639	96.9359	98.01	96.7593	101.356	97.1698	96.9388	100.518
8	103.198	108.442	99.7126	109.195	98.9796	104.294	96.1111	95.2381	97.2222	95.7187	93.3518	97.6636	99.6753	100.297	94.7368	92.8058	97.1698	92.4528	93.8462	98.1595	106.96	96.8481	96.8254	95.5357	100.319	96.6574	97.0149	95.3704	104.068	99.0566	96.9388	102.591
9	103.198	106.169	98.2759	112.069	98.2993	103.067	96.6667	96.6667	95	94.1896	91.9668	97.6636	97.7273	98.8131	94.4079	89.2086	94.3396	91.195	93.3333	97.546	105.128	95.702	98.4127	96.875	99.0415	94.7075	97.0149	95.8333	102.034	97.7987	98.4694	101.554

## Sheet: e
Spleen weight
PBS	IL-2(N88D)	IL-2(WT)	IL-2(H9)	TGM1	TGM1-IL-2(N88D)	TGM1-IL-2(WT)	TGM1-IL-2(H9)
109.8	151.5	193.5	240.1	117.8	112.9	105.8	146.3
143.2	170.7	268.1	220.2	100.7	116.7	120.4	134.5
92	156.8	216	222.8	79.9	78.6	97.2	109.8
73.2	154.5	202.5	259.1	53.7	105	112.3	114.1

## Sheet: f
Foxp3+ in CD4+ frequency
PBS	IL-2(N88D)	IL-2(WT)	IL-2(H9)	TGM1	TGM1-IL-2(N88D)	TGM1-IL-2(WT)	TGM1-IL-2(H9)
16.3	63.8	27.5	17.7	19.1	17.9	21.5	24.1
18	57.8	33	22.3	18.8	17.5	22.6	20.7
16.5	59.6	29.5	20	14.6	15.7	19.6	20
13.7	49.1	26.5	25.2	16.1	19	21	22.5
Foxp3+CD4+/CD8+ ratio
PBS	IL-2(N88D)	IL-2(WT)	IL-2(H9)	TGM1	TGM1-IL-2(N88D)	TGM1-IL-2(WT)	TGM1-IL-2(H9)
0.242097	2.01725	0.464941	0.14104	0.279178	0.270133	0.383226	0.321371
0.277892	1.98512	0.457502	0.164562	0.257401	0.256721	0.341717	0.263907
0.244394	1.68027	0.508876	0.0623226	0.196251	0.250825	0.288702	0.245339
0.241152	1.39747	0.34884	0.226392	0.212422	0.272902	0.391024	0.338921
Foxp3+CD4+/NK ratio
PBS	IL-2(N88D)	IL-2(WT)	IL-2(H9)	TGM1	TGM1-IL-2(N88D)	TGM1-IL-2(WT)	TGM1-IL-2(H9)
1.31611	4.99949	1.52704	0.689443	1.13844	1.28717	1.94285	1.51599
1.22662	5.60454	0.869356	0.673853	1.59428	1.27357	2.34352	1.19288
0.833857	4.10929	1.60185	0.303542	1.1586	1.54821	2.12574	1.25503
1.05804	6.6212	1.69289	0.863359	1.48623	2.52086	3.3137	2.07364

## Sheet: g
Foxp3+CD4+ number
PBS	IL-2(N88D)	IL-2(WT)	IL-2(H9)	TGM1	TGM1-IL-2(N88D)	TGM1-IL-2(WT)	TGM1-IL-2(H9)
1.30005	6.8998	2.8241	0.7184	0.7401	1.0177	1.3904	1.41935
1.0855	6.7927	2.2026	1.0659	0.67215	1.14685	1.35725	1.01735
0.928	6.505	2.3592	0.4259	0.50625	0.82125	1.0769	1.27655
0.65995	4.6653	0.8241	0.9623	0.2158	0.6253	1.49895	2.0218

## Sheet: h
Ki-67+Foxp3+ in CD4+ frequency
PBS	IL-2(N88D)	IL-2(WT)	IL-2(H9)	TGM1	TGM1-IL-2(N88D)	TGM1-IL-2(WT)	TGM1-IL-2(H9)
2.75	24.9	10	6.64	4.8	4.27	5.17	6.85
2.48	20.8	14.7	9.03	5.03	3.84	5.68	5.64
2.59	23.8	11.3	10.2	3.34	2.97	5.75	6.52
3.16	26.7	11.6	11.2	4.16	3.53	7.18	8.98
Ki-67+ in Foxp3+CD4+ frequency
PBS	IL-2(N88D)	IL-2(WT)	IL-2(H9)	TGM1	TGM1-IL-2(N88D)	TGM1-IL-2(WT)	TGM1-IL-2(H9)
16.9265	39.0587	36.5075	37.5557	25.1284	23.8009	24.0098	28.4612
13.765	36.0443	44.3874	40.6062	26.7173	21.9635	25.2082	27.2441
15.7384	39.9905	38.2059	51.1388	22.9766	18.9	29.4213	32.6281
23.1393	54.2921	43.615	44.6373	25.8984	18.6234	34.2055	39.9456

## Sheet: i
CD4+ Tconv number
PBS	IL-2(N88D)	IL-2(WT)	IL-2(H9)	TGM1	TGM1-IL-2(N88D)	TGM1-IL-2(WT)	TGM1-IL-2(H9)
6.6627	3.8803	7.4125	3.3361	3.1177	4.64455	5.04925	4.4579
4.90495	4.9173	4.4454	3.7085	2.8882	5.3781	4.64115	3.87585
4.6728	4.378	5.6275	1.6977	2.9578	4.3793	4.4148	5.0888
4.1481	4.8131	2.2723	2.834	1.1184	2.65555	5.60005	6.9338
CD8+ number
PBS	IL-2(N88D)	IL-2(WT)	IL-2(H9)	TGM1	TGM1-IL-2(N88D)	TGM1-IL-2(WT)	TGM1-IL-2(H9)
5.36995	3.4204	6.0741	5.0936	2.651	3.7674	3.62815	4.41655
3.9062	3.4218	4.8144	6.4772	2.6113	4.4673	3.97185	3.85495
3.79715	3.8714	4.6361	6.8338	2.5796	3.2742	3.73015	5.2032
2.73665	3.3384	2.3624	4.2506	1.0159	2.2913	3.8334	5.9654
NK number
PBS	IL-2(N88D)	IL-2(WT)	IL-2(H9)	TGM1	TGM1-IL-2(N88D)	TGM1-IL-2(WT)	TGM1-IL-2(H9)
0.9878	1.3801	1.8494	1.042	0.6501	0.79065	0.71565	0.93625
0.88495	1.212	2.5336	1.5818	0.4216	0.9005	0.57915	0.85285
1.1129	1.583	1.4728	1.4031	0.43695	0.53045	0.5066	1.01715
0.62375	0.7046	0.4868	1.1146	0.1452	0.24805	0.45235	0.975

## Sheet: j
Ki-67+ in CD4+ Tconv frequency
PBS	IL-2(N88D)	IL-2(WT)	IL-2(H9)	TGM1	TGM1-IL-2(N88D)	TGM1-IL-2(WT)	TGM1-IL-2(H9)
7.42	7.16	12	8.15	9.42	9.13	7.1	9.82
6.45	5.64	12.6	12.8	8.52	9.76	6.01	7.18
6.11	6.16	12.3	8.48	6.78	6.31	8.23	9.12
8.69	15.5	9.16	11.8	6.8	8.5	8.11	9.84
Ki-67+ in CD8+ frequency
PBS	IL-2(N88D)	IL-2(WT)	IL-2(H9)	TGM1	TGM1-IL-2(N88D)	TGM1-IL-2(WT)	TGM1-IL-2(H9)
5.97	6.46	8.7	37.1	8.89	7.25	5.58	18.7
5.25	4.57	11.2	37.9	7.56	6.97	7.05	14.5
6.13	3.98	8.8	17.5	5.97	7.1	8.81	23.3
13.8	6.91	8.87	32.9	8.74	9.07	6.82	16.5
Ki-67+ in NK frequency
PBS	IL-2(N88D)	IL-2(WT)	IL-2(H9)	TGM1	TGM1-IL-2(N88D)	TGM1-IL-2(WT)	TGM1-IL-2(H9)
7.81	8.32	18.1	70.1	5	8.85	9.3	38.5
8.55	8.18	31.2	68	6.37	6.57	11.3	25.9
6.68	8.61	16.1	59.1	2.93	6.16	13.1	29.3
13.5	19.3	26.2	87.1	9.3	7.96	9.67	32.7

## Sheet: k
IFN-γ+ in CD4+ Tconv frequency
PBS	IL-2(N88D)	IL-2(WT)	IL-2(H9)	TGM1	TGM1-IL-2(N88D)	TGM1-IL-2(WT)	TGM1-IL-2(H9)
7.6	7.34	10.7	4.82	13	4.06	4.44	6.9
9.47	6.23	11.4	17.1	7.43	7.44	5.57	6.4
5.18	4.54	14.6	10.6	3.67	2.95	4.19	5.94
3.53	4.06	7.09	9.97
IFN-γ+ in CD8+ frequency
PBS	IL-2(N88D)	IL-2(WT)	IL-2(H9)	TGM1	TGM1-IL-2(N88D)	TGM1-IL-2(WT)	TGM1-IL-2(H9)
16.5	26.4	29.3	38.8	20.5	12.8	12.2	31.4
17.2	21.9	34.6	46.7	18.6	18.6	16.7	29.2
15.4	24.7	32	59	9.98	9.89	14.3	26.5
16	18.1	22.8	31.2
IFN-γ+ in NK frequency
PBS	IL-2(N88D)	IL-2(WT)	IL-2(H9)	TGM1	TGM1-IL-2(N88D)	TGM1-IL-2(WT)	TGM1-IL-2(H9)
10.6	11.1	10	19.1	8.74	9.01	7.1	9.67
9.59	10.6	17.8	20.5	11.2	9.6	8.7	13.3
10.3	14.3	19	34.5	11	13.2	14.7	17.3
16.9	14.3	25.3	27.5	11.7	17.7	11.8	12.3
