# Supplementary material for: Facile induction of immune tolerance by an interleukin-2–TGFβ surrogate agonist
Source: Nature. 2026 Mar 11;653(8115):888–99. doi: 10.1038/s41586-026-10208-0 (PMC13190267; doi:10.1038/s41586-026-10208-0)
Supplement: Supplementary file 13 — Source Data Extended Data Fig. 4 [file 41586_2026_10208_MOESM13_ESM.xlsx]

## Sheet: a
CD25 MFI
PBS	IL-2(N88D)	IL-2(WT)	IL-2(H9)	TGM1	TGM1-IL-2(N88D)	TGM1-IL-2(WT)	TGM1-IL-2(H9)
1133	8649	4506	3284	1033	1501	1447	1425
941	7487	4355	2699	986	1130	1461	1243
880	8413	3313	4190	1033	1307	1508	1291
1425	9261	3221	2255	1174	966	928	1012
ICOS MFI
PBS	IL-2(N88D)	IL-2(WT)	IL-2(H9)	TGM1	TGM1-IL-2(N88D)	TGM1-IL-2(WT)	TGM1-IL-2(H9)
3730	5594	7333	5411	3722	3702	3573	3888
2784	5630	7140	6380	3729	3402	3559	3783
3625	5858	6344	8665	2875	2900	3237	3775
3431	6591	5035	5414	2767	3202	3794	3715
GITR MFI
PBS	IL-2(N88D)	IL-2(WT)	IL-2(H9)	TGM1	TGM1-IL-2(N88D)	TGM1-IL-2(WT)	TGM1-IL-2(H9)
5951	19291	16382	12964	5989	7324	7624	8388
4872	17092	16584	14223	6224	5826	8274	7937
5851	18532	14760	17509	5675	6142	7058	7686
6199	20096	12939	12893	5750	6237	7479	8105
CTLA-4 MFI
PBS	IL-2(N88D)	IL-2(WT)	IL-2(H9)	TGM1	TGM1-IL-2(N88D)	TGM1-IL-2(WT)	TGM1-IL-2(H9)
6861	26708	23370	17697	6630	6687	8517	9650
6156	21061	28444	16654	7077	5751	8356	9198
6437	23606	17704	30307	5736	5328	9452	10011
7627	27202	21664	20084	6777	5918	6191	8138

## Sheet: b
IL-10+ frequency
PBS	IL-2(N88D)	IL-2(WT)	IL-2(H9)	TGM1	TGM1-IL-2(N88D)	TGM1-IL-2(WT)	TGM1-IL-2(H9)
3.18	16.6	13.8	12.6	2.27	1.66	2.59	6.18
5	10.8	19.9	14.9	2.32	2.26	4.51	4.08
3.78	15.9	13.3	14.4	0.99	1.32	2.58	3.65
2.34	17.5	10.8	13.3

## Sheet: c
Helios+Rorγt- frequency
PBS	IL-2(N88D)	IL-2(WT)	IL-2(H9)	TGM1	TGM1-IL-2(N88D)	TGM1-IL-2(WT)	TGM1-IL-2(H9)
72.8	92.2	88.5	77.2	77.5	75.6	76.7	77.4
70.6	91.8	89.5	84.3	76.4	74.4	77.7	77
73.3	91.7	88.7	84.9	66.3	70.9	73.6	74.5
70.9	93	83.8	82.8	67.2	73.9	86.4	85.2
Helios-Rorγt+ frequency
PBS	IL-2(N88D)	IL-2(WT)	IL-2(H9)	TGM1	TGM1-IL-2(N88D)	TGM1-IL-2(WT)	TGM1-IL-2(H9)
0.52	0.16	0.19	0.5	0.52	1.05	1.57	0.51
0.88	0.16	0.25	0.27	0.68	0.41	0.9	0.75
0.9	0.18	0.2	0.63	0.72	0.63	1.79	0.93
0.7	0.12	0.34	0.52	1.01	0.58	0.31	0.48

## Sheet: d
CD62L+ frequency
PBS	IL-2(N88D)	IL-2(WT)	IL-2(H9)	TGM1	TGM1-IL-2(N88D)	TGM1-IL-2(WT)	TGM1-IL-2(H9)
55.2	59.7	61.5	58.5	43.6	56	54.1	42.2
47.7	61.5	59.2	46.3	48.1	51.6	47.5	49.7
49	62.4	51.7	51.6	66.3	68.4	64.8	61.4
68.7	67.2	60.1	49.8	66.7	52.2	40.7	46.8
