# Supplementary material for: Facile induction of immune tolerance by an interleukin-2–TGFβ surrogate agonist
Source: Nature. 2026 Mar 11;653(8115):888–99. doi: 10.1038/s41586-026-10208-0 (PMC13190267; doi:10.1038/s41586-026-10208-0)
Supplement: Supplementary file 14 — Source Data Extended Data Fig. 5 [file 41586_2026_10208_MOESM14_ESM.xlsx]

## Sheet: a
Foxp3+ frequency
Log10nM	TGM1		IL-2(N88D)		TGM1-IL-2(N88D)		TGM1 + IL-2(N88D)			Log10nM	TGM1		IL-2(WT)		TGM1-IL-2(WT)		TGM1 + IL-2(WT)			Log10nM	TGM1		IL-2(H9)		TGM1-IL-2(H9)		TGM1 + IL-2(H9)
1.69897	38.2	37.4	7.22	6.56	14.8	14	43.9	41.3		1.69897	38.2	37.4	9.68	8.66	18	16.7	39.6	38.4		1.69897	38.2	37.4	2.93	2.75	21.4	21.7	33	33
1	34.5	34.4	2.17	2.1	22.6	20.9	38.9	36.6		1	34.5	34.4	1.9	1.74	29.9	28.8	44.3	42.9		1	34.5	34.4	1.02	1.02	25.5	25	30.2	28.9
0	16.9	16.7	1.98	1.99	24.3	23.3	19	18.2		0	16.9	16.7	1.9	1.95	42.2	41.7	21.9	20.9		0	16.9	16.7	0.97	1.03	23.8	22.2	18.8	14.1
-1	6.08	5.97	1.8	1.61	32.6	32.3	4.3	4.24		-1	6.08	5.97	2.18	2.11	39.6	38	6.16	5.58		-1	6.08	5.97	1.06	0.97	22.8	21.1	9.76	4.5
-2	3.04	3.05	1.84	1.72	27.1	26.8	2.45	2.55		-2	3.04	3.05	1.86	1.82	25.1	22.7	2.87	2.57		-2	3.04	3.05	1.75	1.78	14.6	13.2	4.59	3.47
-3	2.25	2.08	1.79	1.73	23.1	22.3	2.96	2.65		-3	2.25	2.08	1.97	1.88	6.86	6.55	2.21	2.04		-3	2.25	2.08	1.91	1.87	3.29	3.11	3.07	2.65
-4	1.7	1.83	1.8	1.79	9.84	9.4	2.3	2.13		-4	1.7	1.83	1.97	1.69	2.91	2.75	2.07	1.83		-4	1.7	1.83	2.09	2.01	1.39	1.32	2.7	2.42
-5	1.92	1.81	1.31	1.36	6.49	5.8	2.79	2.52		-5	1.92	1.81	2.63	2.43	2.89	2.83	2.09	1.91		-5	1.92	1.81	2.56	2.33	2.65	2.31	2.89	2.74
Foxp3+ number
Log10nM	TGM1		IL-2(N88D)		TGM1-IL-2(N88D)		TGM1 + IL-2(N88D)			Log10nM	TGM1		IL-2(WT)		TGM1-IL-2(WT)		TGM1 + IL-2(WT)			Log10nM	TGM1		IL-2(H9)		TGM1-IL-2(H9)		TGM1 + IL-2(H9)
1.69897	3.702	4.622	1.121	1.133	2.309	2.414	5.173	5.311		1.69897	3702	4622	1384	1711	2278	2259	4307	4479		1.69897	3702	4622	596	586	2369	3396	2901	4201
1	4.804	4.991	0.43	0.444	2.548	2.278	5.553	5.485		1	4804	4991	551	570	4941	4802	5847	5927		1	4804	4991	249	242	4137	3720	3733	3634
0	2.467	2.538	0.376	0.401	3.2	3.167	3.033	2.864		0	2467	2538	383	406	6366	5901	2860	2936		0	2467	2538	228	266	3769	3836	2241	2111
-1	1.155	1.106	0.417	0.403	4.37	4.393	0.81	0.791		-1	1155	1106	475	472	5179	5035	913	859		-1	1155	1106	264	249	3729	3533	797	439
-2	0.67	0.64	0.486	0.453	4.492	4.497	0.506	0.532		-2	670	640	439	454	3967	4006	656	569		-2	670	640	403	473	2565	2256	747	585
-3	0.497	0.513	0.39	0.46	3.715	4.157	0.496	0.507		-3	497	513	424	506	1194	1304	382	443		-3	497	513	432	464	617	656	496	615
-4	0.406	0.473	0.416	0.464	1.814	1.947	0.45	0.425		-4	406	473	442	380	583	625	424	442		-4	406	473	446	491	349	330	467	498
-5	0.492	0.478	0.426	0.443	1.239	1.24	0.505	0.531		-5	492	478	644	687	654	702	434	478		-5	492	478	543	555	200	447	540	596

## Sheet: b
Helios+Rorγt- frequency
IL-2(N88D)	TGM1	TGM1-IL-2(N88D)	TGM1-IL-2(WT)	TGM1-IL-2(H9)
79.2	1.59	2.53	4.38	7.75
90.9	2.27	4.18	3.81	7.07
92	2.94	2.3	2.14	5.14
	2.11	1.79	1.73	5.32
	20.8	2.63	3.87	6.04
		0.88	1.22	4.73
		1.91	0.84	3.56
		1.3	0.67	4.97
		1.15	0.39	3.48
		1.52	0.45	1.79
			0.81	3.69
			0.43	1.58
Helios-Rorγt+ frequency
IL-2(N88D)	TGM1	TGM1-IL-2(N88D)	TGM1-IL-2(WT)	TGM1-IL-2(H9)
0	84.1	81.6	70.1	52.8
0	88.6	82.9	60.1	53.3
0	68.4	82.8	70.4	52.3
	82.1	85.7	64	55.4
	45.8	84.5	66.7	54.4
		93.9	70.2	56.8
		89.8	90.8	56.8
		74	85.9	60.2
		85	82.6	66.5
		82.3	85.8	67.9
			81	68.7
			82.2	65.6

## Sheet: c
Foxp3+ in tetramer+CD4+ frequency
PBS	IL-2(N88D)	IL-2(WT)	IL-2(H9)	TGM1	TGM1-IL-2(N88D)	TGM1-IL-2(WT)	TGM1-IL-2(H9)
5.61	28.8	44.1	31.6	10.4	43.9	84.8	61.5
4.55	25	26.6	18.6	8.08	37.8	49	51.7
1.59	20.9	13	17.7	7.5	26.3	66.5	46.4
8	26.9	18.5	16.8	22.8	19.2	62.6	56.4
8.89	30.8	18.7	16.7	12.2	31.6	49.2	49.7
3.92	25.1	13	17.5	11.3	33.8	40.5	43.9
4.44	33.2	32.4	25.7	8.64	25.8	36.4	65.3
3.3	34.4	13.4	18.5	8.98	25.6	48.2	57.2
	50.4	11.4	4.5	9.71	33.8	63	53.2
	35.6	18.8	5.69	10.3	38.7	71.2	51.4
	34.3	18.5	4.56	12.9	24.4	74.9	58.1
	34.7	20.4	10.3	7.91	29.9	77	30.2
	37.7	14.6	12.7		35.9	45.4	22.8
	31.1		15.3		17.3	45.7	29.7
	27		11.1			38.7
	40.6		18.1			37.1

## Sheet: d
OT-II number
mLN									ILN									SPL
PBS	IL-2(N88D)	IL-2(WT)	IL-2(H9)	TGM1	TGM1-IL-2(N88D)	TGM1-IL-2(WT)	TGM1-IL-2(H9)		PBS	IL-2(N88D)	IL-2(WT)	IL-2(H9)	TGM1	TGM1-IL-2(N88D)	TGM1-IL-2(WT)	TGM1-IL-2(H9)		PBS	IL-2(N88D)	IL-2(WT)	IL-2(H9)	TGM1	TGM1-IL-2(N88D)	TGM1-IL-2(WT)	TGM1-IL-2(H9)
1.218	0.522	2.31	0.702	3.786	7.122	8.94	8.64		0.648	1.242	8.268	19.428	4.524	3.432	30.552	21.384		47.875	7.175	1	1.4	20.5	186.5	158.175	43.025
1.905	0.768	0.87	0.51	7.752	11.766	30.93	9.546		0.762	1.086	10.194	14.616	6.75	1.674	18.138	14.478		15.475	11.65	18.775	20.35	26.475	134.475	23.55	39.275
1.985	0.51	1.344	0.714	7.872	0.378	8.022	4.854		1.116	0.654	3.786	12.342	6	5.778	16.488	6.63		15.225	18.475	34.85	45.425	67.875	71.075	252.075	111.775
1.34	2.694	2.154	12.756	3.6	1.062	10.332	3.516		1.284	1.14	4.698	4.746	0.432	4.896	15.564	6.816		9.525	5.625	8.5	11.8	67.45	27.75	35.975	41.8
1.205	2.754	5.976	10.392	6.948	1.554	4.818	7.986		0.174	0.684	4.284	2.898	1.182	3.186	11.274	8.562		22.45	2.125	3.875	13.125	49.425	56.45	101.875	156.575
0.65	2.016	3.498	5.736	3.492	4.122	2.19	6.186		0.504	0.48	2.916	2.958	3.264	1.146	4.008	6.828		13.125	3.525		15.1	54.025	62.9	156.725	83.65
0.35	0.672	4.722	11.268	2.994	2.604	3.912	3.15		0.408	0.336	2.904	1.182	3.372	1.344	5.106	5.622
0.465	0.336	0.168	7.194	8.97	2.226	3.036	13.512		0.474	0.66	2.604	2.274	1.44	2.064	2.49	2.97
0.765	0.432	0.534	1.71	9.348	3.618	0.768	7.728		1.416	0.168	0.162	0.198	1.656	3.786	2.808	8.958
1.955	0.198	0.588	3.306	4.086	7.116	5.886	16.35		0.228	0.198	0.198	0.246	0.828	4.008	8.928	3.294
2.64	0.144	0.48	5.172	7.698	0.36	6.174	18.984		0.156	0.174	0.114	0.186	5.268	5.742	4.068	2.862
1.12	0.318	0.336	5.142	3.432	2.016	10.698	18.48		1.854	0.156		0.504	4.11	8.418	10.584	2.304
0.58	0.204		3.966	3.078	4.194	16.698	18.498		0.204	0.102		0.3	1.08	0.786	2.388	4.662
0.465	0.39		0.69	0.282		9.936	18.732		0.93	0.294		0.444	0.774	1.062	4.44	12.21
0.325				2.124		1.35	12.606			0.696		0.294	0.762	3.306	0.774	2.826
0.89						20.79				1.116		1.122	1.254	2.664	6.636	3.804
										0.306		0.426	3.078	11.172	1.692	0.474
										0.276		0.72	1.548		2.862	2.958
										0.522		2.712	0.57		8.328	5.586
										0.264		0.618			10.8

## Sheet: e
Ki-67+ frequency
PBS	IL-2(N88D)	IL-2(WT)	IL-2(H9)	TGM1	TGM1-IL-2(N88D)	TGM1-IL-2(WT)	TGM1-IL-2(H9)
58.1	64.4	61.8	67.5	52.5	48.6	71.3	64.3
47.8	75	72.4	69.4	55.2	33.1	63.4	69.8
54.4	78.8	75.9	61.3	45.4	41.3	74	70.5
55.6	90.2	47.1	35.2	58.5	67.8	58.1	80.4
62.2	90.6	49	40.3	37.4	56.4	50.3	62.8
60	90.5	48.2	38.8	50.9	44.3	60.5	77.1
60	84.1	51.2	40.4	62.1	39	52.3	81.1
67.7	81.8	71	62	50.7	65.2	56.3	65.4
48.1	79.8	63.2	52.7	23.4	48.7	70.3	68.2
56.7	78.9	68.6	58.7	44.5	53.3	81.2	70.4
66.1	69.3	69.9	49.6	65.3	68.2	76.7	79.2
55.1	76.2	63	50.5	63.5	74.3	73.4	45.1
	82.1	62.6	43.2	60.7	74.1	59.2	53.5
	85.5	40.5	48.7	61.4		63	39.7
		55.1	41.7	63.7		60
						68.2

## Sheet: g
CD4+ in blood cell frequency
	PBS				FTY720
Day 5	23.5	21.8	23.3	28.9	3.53	2.21	2.99	2.79
Day 11	23.1	20	14.5	18.8	5.68	0.8	1.74	0.72

## Sheet: i
CD25+Foxp3+ frequency
Day 5	PBS				FTY720					Day 11	PBS				FTY720
mLN	4.67	7.11	7.14	9.39	2.46	2.7	3.18	2		mLN	78.2	81.4	73.6	62.4	49.8	63.5	51.7	32.7
ILN	3.36	8.43	11.7	7.58	1.11	1.27	2.8	0.93		ILN	89.6	93.2	92.7	95.6	90.2	87.1	85.5	80.4
SPL	15.1	19	22.1	19.2	34.8	57.2	43.9	36.1		SPL	87.7	78.1	76.4	78.8	64.8	58.2	66.5	64.7

## Sheet: j
OT-II number
Day 5	PBS				FTY720					Day 11	PBS				FTY720
mLN	2.718	5.597	2.956	2.748	3.855	6.263	3.306	3.75		mLN	2.698	2.809	2.808	3.906	1.244	7.44	4.219	3.97
ILN	0.982	1.424	1.427	2.401	9.816	2.124	1.288	1.718		ILN	4.71	1.723	2.848	2.519	2.09	1.63	2.082	2.54
SPL	4.056	10.758	11.271	13.791	6.456	2.991	5.895	4.722		SPL	14.295	21.747	13.914	14.184	1.8	2.253	5.34	3.324

## Sheet: k
Foxp3+ number
Day 5	PBS				FTY720					Day 11	PBS				FTY720
mLN	0.239	0.539	0.31	0.348	0.175	0.281	0.175	0.156		mLN	2.21	2.382	2.138	2.473	0.63	4.931	2.267	1.362
ILN	0.053	0.158	0.213	0.261	0.154	0.049	0.051	0.023		ILN	4.298	1.668	2.684	2.436	1.919	1.45	1.808	2.086
SPL	0.897	2.355	2.808	3.09	2.79	1.917	3.084	2.103		SPL	12.717	17.676	11.277	11.58	1.215	1.326	3.705	2.232
Rorγt+Foxp3+ number
Day 5	PBS				FTY720					Day 11	PBS				FTY720
mLN	0.039	0.13	0.096	0.095	0.018	0.063	0.018	0.019		mLN	2.03	2.017	1.764	1.898	0.488	4.644	1.995	1.042
ILN	0.009	0.026	0.09	0.061	0.04	0.014	0.013	0.003		ILN	3.958	1.472	2.397	2.036	1.488	1.303	1.368	1.374
SPL	0.111	0.699	1.431	1.386	0.312	0.282	0.21	0.165		SPL	9.603	14.613	7.932	8.844	0.594	0.531	2.802	1.371
CD25+Foxp3+ number
Day 5	PBS				FTY720					Day 11	PBS				FTY720
mLN	0.381	1.194	0.633	0.774	0.285	0.507	0.315	0.225		mLN	6.327	6.858	6.198	7.317	1.857	14.169	6.549	3.894
ILN	0.099	0.36	0.501	0.546	0.327	0.081	0.108	0.048		ILN	12.66	4.815	7.917	7.221	5.658	4.257	5.34	6.126
SPL	0.612	2.04	2.493	2.643	2.244	1.71	2.586	1.707		SPL	12.531	16.995	10.632	11.175	1.167	1.311	3.549	2.151
