# Supplementary material for: Facile induction of immune tolerance by an interleukin-2–TGFβ surrogate agonist
Source: Nature. 2026 Mar 11;653(8115):888–99. doi: 10.1038/s41586-026-10208-0 (PMC13190267; doi:10.1038/s41586-026-10208-0)
Supplement: Supplementary file 15 — Source Data Extended Data Fig. 6 [file 41586_2026_10208_MOESM15_ESM.xlsx]

## Sheet: c
Foxp3+ frequency
	PBS										TGM1-IL-2(WT)
PP	0	0	0	0	0	0	20	12.7	13.6	22.2	79.8	68.4	67.7	50.5	59.1	71	63.4	65.1	63.4	24.5
SI	0	25	37.5	0	28.6	22.2	0	16.7	0		84.3	74.5	76.4	80.8	57.1	77.1	64.6	73.2	71.2	50.5
Colon	0	0	0	0	0	0	0	2.38	0	0	25	66.7	23.5	50	50	60	90.9	78.4	86.9	50
Rorγt+Foxp3+ frequency
	PBS										TGM1-IL-2(WT)
PP	0	0	0	0	0	0	0	5.45	4.55	0	63.4	48	36.3	42.2	52.3	46.7	54.7	36	50.8	20.2
SI	0	8.33	0	0	14.3	11.1	0	0	0		46.9	45.9	46.5	60.6	29	43.5	43.4	46.4	54.7	26.2
Colon	0	0	0	0	0	0	0	0	0	0	25	61.1	23.5	48.4	50	52	72.7	74.5	77.9	41.7
Gata3+Foxp3+ frequency
	PBS										TGM1-IL-2(WT)
PP	0	0	0	0	0	0	0	0	4.55	0	2.73	0.7	4.03	0.66	0	0.59	0.72	0	1.57	2.13
SI	0	8.33	37.5	0	9.52	0	0	0	0		7.28	6.29	15.7	9.59	17.6	9.87	5.45	5.36	7.28	4.85
Colon	0	0	0	0	0	0	0	0	0	0	0	0	0	3.28	16.7	0	9.09	5.88	1.63	0

## Sheet: d
Foxp3+ number
	PBS										TGM1-IL-2(WT)
PP	0	0	0	0	0	0	0.1	0.35	0.15	0.1	7.3	14.6	4.2	11.55	1.3	6	26.45	2.8	6.05	1.15
SI	0	0.15	0.15	0	0.3	0.2	0	0.15	0		17.95	23.7	4.85	11.8	10.05	8.6	48.05	11.6	11.25	2.6
Colon	0	0	0	0	0	0	0	0.1	0	0	0.2	0.6	0.2	3.05	0.15	0.75	0.5	2	18.65	3
Rorγt+Foxp3+ number
	PBS										TGM1-IL-2(WT)
PP	0	0	0	0	0	0	0	0.15	0.05	0	5.8	10.25	2.25	9.65	1.15	3.95	22.85	1.55	4.85	0.95
SI	0	0.05	0	0	0.15	0.1	0	0	0		10	14.6	2.95	8.85	5.1	4.85	32.3	7.35	8.65	1.35
Colon	0	0	0	0	0	0	0	0	0	0	0.2	0.55	0.2	2.95	0.15	0.65	0.4	1.9	16.7	2.5
Gata3+Foxp3+ number
	PBS										TGM1-IL-2(WT)
PP	0	0	0	0	0	0	0	0	0.05	0	0.25	0.15	0.25	0.15	0	0.05	0.3	0	0.15	0.1
SI	0	0.05	0.15	0	0.1	0	0	0	0		1.55	2	1	1.4	3.1	1.1	4.05	0.85	1.15	0.25
Colon	0	0	0	0	0	0	0	0	0	0	0	0	0	0.2	0.05	0	0.05	0.15	0.35	0

## Sheet: g
TNF-α+ frequency
PBS	IL-2(N88D)	IL-2(WT)	IL-2(H9)	TGM1	TGM1-IL-2(N88D)	TGM1-IL-2(WT)	TGM1-IL-2(H9)
30.3	58.7	80.3	83.3	68.1	1.96	30.7	37.2
56.8	36.3	91.7	55.3	62.7	37.9	31.6	44.6
64.8	53.3	53.6	71.9	52.5	47.4	30.8	49.5
44.3	5.83	63.6	74.4	55.4	47.1	32.4	16.5
61.4	17.8	63.6	78.1	66.7	22.3	54.3	26.8
56.3	36.9	61.6	81.5	51.8	22.1	49.8	24.1
68.7	50.9	58.4	80.5	52.2	28.4	55.4	39.4
51.2	33.3	82.8	74.2	35.8	47.3	49.8	34.3
71.4	45.5	79	82.7	72.5	44.4	24.6	46.9
59.2	54.6	64	63.4	83.3	35.3	29.9	34.6
51.5	55.5	69.4	77.9	58.3	37.3	27.6	38.5
64.7	44.3	64.9	62	21.8	43.2	32.6	34
	45	54.4	75.8	48.8	45.7	30.6	38.4
	52.1	65.8	79.6	54	41.7	30.6	37.8
	33.3	71.1	86.4	41.8	22.2	34.8	40.7
	59.4					20.7	13.1

## Sheet: i
CD25 MFI	TGM1-IL-2(N88D)											TGM1-IL-2(WT)																TGM1-IL-2(H9)
Host Tconv	58.7	87.8	76.9	44.9	101	43.7	46.7	80.2	71.3	113	88.9	42	89.4	103	105	116	110	103	108	71	105	117	122	103	101	96	113	78.4	88.6	141	85.6	117	99.8	125	101	82.5	100	105	103	118	100
Host Treg	1577	2055	1333	778	1319	1100	804	1538	1430	1503	1641	946	1414	1526	1734	1886	1619	1401	1602	1291	1579	1552	1519	1546	1127	1436	1817	981	1498	1633	1391	1383	1564	1322	1228	1438	1514	1223	1443	1388	1432
OT-II Tconv	461	458	773	739	667	333	315	920	411	982	1225	424	523	518	690	968	855	634	1173	925	381	736	800	846	1038	577	939	925	714	480	750	879	958	759	740	502	400	607	532	592	471
OT-II Treg	1029	1487	3108	1364	2748	1821	1566	2419	1971	1617	1123	1953	2655	2592	2888	3142	2285	2146	2598	2627	2354	2900	2704	3552	2156	2585	3138	908	1009	1120	1178	1830	1914	1638	1543	1537	1498	1470	2689	3255	2111
ICOS MFI	TGM1-IL-2(N88D)												TGM1-IL-2(WT)																TGM1-IL-2(H9)
Host Tconv	284	372	550	527	311	425	467	509	427	438	406	414	289	329	398	389	447	377	406	359	362	299	362	377	417	326	342	276	341	382	397	326	397	400	331	344	393	395	365	409	439	345
Host Treg	1347	1467	1910	1852	1294	1159	1284	1601	1337	1559	1425	1370	1238	1385	1355	1511	1594	2006	1663	1555	1593	1326	1546	1751	2289	1815	1668	1391	1274	1352	1430	1580	1677	1762	1570	1432	1504	1456	1432	1874	1919	1447
OT-II Tconv	716	862	921	892	657	1310	1100	944	864	684	579	575	780	708	675	863	984	833	1011	717	771	637	818	987	914	717	901	630	670	777	665	698	700	803	654	833	826	854	679	687	689	721
OT-II Treg	3724	3986	2931	3120	2358	3946	3630	4042	3724	3312	2567	2470	2957	2999	3328	3252	3844	3470	2676	3422	3499	3375	3545	3507	4142	3660	3429	3151	3957	4682	4312	3496	3442	3469	3054	4173	4532	4444	4141	4422	5129	3941
CTLA-4 MFI	TGM1-IL-2(N88D)												TGM1-IL-2(WT)																TGM1-IL-2(H9)
Host Tconv	939	968	1241	1323	1032	1024	1121	1059	951	944	976	969	993	912	965	1059	1118	1009	1103	1076	911	817	876	933	926	847	900	927	945	948	890	851	923	963	987	864	911	901	926	912	969	845
Host Treg	8437	7540	7564	7515	6580	5995	5594	6313	5725	6245	6119	6049	6874	7372	6670	7314	7825	9288	8474	8433	8064	7476	7550	7743	10098	8661	8151	8346	7492	7065	6898	8241	8030	8285	7743	7197	7183	6827	7225	8496	8749	7358
OT-II Tconv	2424	2809	2822	3183	2803	4941	4287	3475	3210	2971	4445	4024	2385	1961	2189	2652	3585	3176	4118	3533	2414	2201	2357	2677	3429	4206	3111	3613	2580	2775	3553	2752	2600	2742	3443	2858	2350	2734	2625	2556	2631	2860
OT-II Treg	20926	19605	12539	14103	12460	14680	13239	12844	12004	14501	12023	13177	17858	17559	17578	16870	16839	14662	11741	15541	17805	17807	17357	15773	18759	17889	16810	18688	22097	24083	20320	19120	19167	18209	19701	22274	22569	20702	22208	21829	25031	19519
CD39 MFI	TGM1-IL-2(N88D)												TGM1-IL-2(WT)																TGM1-IL-2(H9)
Host Tconv	1212	1564	1578	1831	1226	1089	952	1857	1595	1748	1277	2119	1876	2449	1599	2006	1820	1665	1922	1910	2147	1585	2103	1762	2217	1917	1976	1073	1738	1871	1822	1200	2291	1911	1557	2053	2137	1459	2502	3807	3251	2874
Host Treg	6939	7393	7834	7445	5799	6032	5773	7548	7238	7797	6918	7709	7197	8869	8045	8593	7884	7899	7493	7165	9411	7753	9337	8993	11394	9878	9128	5770	6458	7192	7104	6712	8675	8208	6756	8081	8360	7258	8505	11624	11424	9379
OT-II Tconv	2131	2336	2330	2080	1821	2019	1891	2426	2378	2873	2534	2520	2666	3633	2638	2857	3316	3196	3357	2710	3366	2826	3592	2586	5177	3413	4143	1969	2776	2925	2738	2918	4662	4206	3858	4550	4596	3204	4370	7480	6650	5606
OT-II Treg	9300	8632	8461	6895	5410	7351	6108	11513	8175		7657	9115	12596	15971	12662	12976	11226	10171	7360	9291	15149	13093	14446	12793	16550	13328	13575	9871	12457	13461	12406	11835	14589	13888	12625	15837	16927	14365	16516			16583
CD69 MFI	TGM1-IL-2(N88D)						TGM1-IL-2(WT)												TGM1-IL-2(H9)
Host Tconv	889	858	784	716	635	702	774	659	683	694	732	641	678	708	805	723	707	709	645	809	638	677	625	625
Host Treg	1256	1219	1135	1115	931	1022	1134	1179	1089	1233	1393	1169	1311	1159	1324	1203	1238	1225	1393	1467	1062	1189	1000	1047
OT-II Tconv	1149	985	890	1108	1079	1334	1635	1705	1635	1371	814	971	842	882	1163	971	1029	898	1756	1592	1062	873	1016	933
OT-II Treg	1756	1599	1314	1680	1312	1564	2659	2727	2522	2210	1265	1242	1233	1214	1669	1585	1479	1449	2917	2233	1879	1625	2038	1541
GITR MFI	TGM1-IL-2(N88D)												TGM1-IL-2(WT)																TGM1-IL-2(H9)
Host Tconv	872	1029	1122	1114	866	848	942	1089	1033	1026	1011	992	831	919	951	1027	1082	1085	1134	1060	936	904	979	1055	999	888	910	720	829	879	890	884	966	998	957	909	924	918	958	1005	1020	913
Host Treg	5731	5957	6079	5824	5033	4617	4802	5682	5373	5803	5470	5387	5258	5940	5932	6458	6339	7002	6434	6109	6340	5772	6274	6839	7886	7113	6782	5730	5411	5667	5877	6270	6704	6745	6246	6222	6130	5989	6204	7577	7693	6529
OT-II Tconv	2532	2824	3158	3245	2797	3268	3388	3180	3177	2890	2945	2739	2544	2630	2620	2902	3629	3471	3796	3526	2966	2651	2859	3300	3519	3353	3413	2917	2550	2876	2793	3211	3158	3380	2947	3387	3314	3355	3188	3196	3186	3224
OT-II Treg	11141	10772	8620	9076	7700	8769	8387	8849	8141	9608	8247	7942	9749	10523	10597	10300	10930	10233	8231	9896	10806	10873	10733	10415	12004	10852	10174	10057	11994	12883	12089	11337	10780	10834	10960	13015	13192	12709	12008	12320	13830	11147
TIGIT MFI	TGM1-IL-2(N88D)								TGM1-IL-2(WT)								TGM1-IL-2(H9)
Host Tconv	298	264	409	357	265	343	270	299	494	352	254	367	253	232	432	403	277	244	232	289	226	217	286	318
Host Treg	596	625	1027	771	418	529	419	430	796	670	503	633	461	412	610	547	491	480	408	471	488	455	530	500
OT-II Tconv	462	665	847	623	574	541	523	580	829	796	617	976	838	729	829	907	915	930	862	911	751	737	886	943
OT-II Treg	1108	1062	1688	1252	1371	2312	1232	1312	2048	1885	1725	1877	1718	1491	1926	1577	2212	2192	1855	2016	1536	1543	1832	1757
CD73 MFI	TGM1-IL-2(N88D)											TGM1-IL-2(WT)																TGM1-IL-2(H9)
Host Tconv	1193	2195	1921	1227	1830	1081	1142	1755	1639	1840	1749	1023	1360	1348	2014	1803	1602	1694	1767	1324	1322	1469	1632	1761	1364	1606	1620	1146	1343	1368	1619	1653	1657	1588	1642	1741	1452	1695	2037	1841	1784
Host Treg	8438	12389	10994	8469	9962	5919	5748	10534	10004	12296	11217	8070	10420	9352	15959	12082	11053	11944	12373	9118	9246	10406	12379	14352	12273	12033	11788	7877	9019	8295	11370	11038	12269	12465	12114	12134	9007	11348	16099	13370	13837
OT-II Tconv	15292	21984	15057	16261	17478	16451	16376	18221	19383	11300	10789	13118	12237	12334	19847	14904	11633	16835	13826	11129	10196	12876	16804	14477	13149	19020	15557	10384	9855	7604	9107	8610	7454	10431	12142	12442	10423	11676	15511	12099	15745
OT-II Treg	16626	24688	23690	16820	21086	14998	16128	23790	23144	18529	17053	17490	20716	19680	30455	24290	18986	21317	24718	18645	18255	18924	22585	25711	22141	22994	22585	15091	19155	16782	14524	14622	16115	15282	20506	19818	17145	19517	24463	20184	21375
NRP1 MFI	TGM1-IL-2(N88D)												TGM1-IL-2(WT)																TGM1-IL-2(H9)
Host Tconv	331	299	378	507	312	217	195	297	305	279	286	318	294	253	262	352	301	286	344	297	238	227	282	336	303	268	250	225	231	246	253	234	292	293	300	305	259	240	333	394	328	327
Host Treg	5319	5117	6418	5819	4763	5940	5989	6441	6914	6324	6706	6457	4772	5238	5974	5977	6151	5557	5349	4953	5219	5216	5642	5827	6305	6219	6066	4489	4755	5158	5460	5535	5225	5311	4584	5186	5373	5550	5545	5206	5494	5784
OT-II Tconv	2865	2868	2950	3225	2482	3855	3039	2700	3360	4189	4234	3688	1226	1091	1639	1795	2369	2562	3220	2425	1421	1563	1515	1657	1774	1855	2351	1814	1675	1996	2291	2305	2101	2197	2106	2092	1679	2045	2067	1611	1432	1737
OT-II Treg	6125	5381	6664	7129	5139	6614	6103	6478	6540	7305	6517	5957	4293	4720	5330	4987	5509	5324	4676	4677	4239	4577	4451	4986	5018	4256	4440	3383	2859	2771	3372	3734	3899	3983	3343	3689	3590	3606	3389	2898	2746	3288
CXCR3 MFI	TGM1-IL-2(N88D)											TGM1-IL-2(WT)																TGM1-IL-2(H9)
Host Tconv	208	282	307	241	291	208	217	282	257	289	292	223	243	232	300	284	290	283	298	223	220	238	263	262	253	264	283	220	241	246	272	265	267	277	250	253	240	268	283	267	262
Host Treg	3065	3382	2923	2740	3354	3322	3204	3260	3440	3412	3392	3051	3447	3648	3517	3847	3566	3530	3938	3239	3373	3491	3499	3576	3423	3589	3861	2962	3219	3468	3397	3457	3587	3662	2974	3193	3274	3064	3346	3256	3149
OT-II Tconv	2047	1716	3684	3277	2688	1553	1124	2866	1701	3269	5698	1651	1731	2223	3296	3297	3745	2637	4446	3108	1462	2278	3516	2962	4722	1874	3239	4334	2784	2218	4014	3072	3328	3923	3719	2206	2087	2824	1957	1724	1866
OT-II Treg	4603	5545	4648	4144	5566	4557	4253	4837	4446	5054	4232	4715	6146	5940	6449	5911	5600	5407	6238	5741	5655	5851	6133	6055	5466	6276	6231	4535	5426	5577	5485	5833	6427	6315	6085	6197	5877	5667	5683	5597	4667
CD62L+ frequency	TGM1-IL-2(N88D)								TGM1-IL-2(WT)								TGM1-IL-2(H9)
Host Tconv	66.6	73.8	79.8	62.9	60.5	58.1	56.5	60.1	63.3	69.3	64.2	64.9	50.6	45.9	50.7	30.4	73.2	74.3	76.8	73.6	42.8	42.2	37.1	34.5
Host Treg	23.5	30	36.8	24.9	36.9	39.8	42.5	43	36.4	34	35.6	38.3	34.9	33.3	38.2	22.4	39.2	43.3	41.5	41.1	25.4	21.2	23.4	26.2
OT-II Tconv	5.69	15.3	19.3	8.46	4.25	2.78	13	4.52	17.5	4.95	8.37	9.68	3.66	6.79	16.1	5.45	5.59	10.7	9.33	6.99	1.98	1.5	2.11	3.93
OT-II Treg	11.3	14.3	32	20	11.8	11.1	16.3	14.1	22.1	24.9	22.7	29.3	20.5	18.9	28.4	16.4	28.9	33.8	28.6	29.3	17.2	13.5	15.4	12.9
