# Supplementary material for: Facile induction of immune tolerance by an interleukin-2–TGFβ surrogate agonist
Source: Nature. 2026 Mar 11;653(8115):888–99. doi: 10.1038/s41586-026-10208-0 (PMC13190267; doi:10.1038/s41586-026-10208-0)
Supplement: Supplementary file 16 — Source Data Extended Data Fig. 7 [file 41586_2026_10208_MOESM16_ESM.xlsx]

## Sheet: a
Total IgE
Mock	PBS	IL-2(WT)	TGM1	TGM1-IL-2(WT)
3.76961	506.064	612.68	148.526	13.06
4.2733	66.0598	31.4728	125.692	17.2294
4.6091	96.0296	176.481	29.486	11.8567
10.4296	23.4976	41.4907	86.7112	5.28069
	14.9908	18.0969	22.1824	13.3398
	10.7374	10.9612	18.7125	11.4369
	48.8222	212.971	14.0674	9.14234

## Sheet: b
Lung
CD45.2+						CD45.2+CD11b+CD3-						CD45.2+CD11b-CD3+
Mock	PBS	IL-2(WT)	TGM1	TGM1-IL-2(WT)		Mock	PBS	IL-2(WT)	TGM1	TGM1-IL-2(WT)		Mock	PBS	IL-2(WT)	TGM1	TGM1-IL-2(WT)
72.642	85.59	496.692	414.288	47.838		31.092	39.996	109.062	112.932	9.558		11.802	15.588	86.76	108.342	11.844
44.91	206.784	228.6	164.934	62.424		11.94	113.796	99.18	64.53	16.104		12.984	28.026	33.822	36.774	11.286
45.78	378.954	115.182	85.068	109.53		13.02	137.016	42.858	27.99	26.526		12.006	57.798	20.034	17.316	25.14
72.168	578.97	410.724	166.734	139.344		15.042	157.554	144.63	61.074	35.406		15.384	88.686	91.35	31.32	21.528
	164.43	310.878	277.686	73.452			64.062	98.748	93.834	15.63			26.514	56.25	41.94	14.31
	341.478	359.496	210.996	57.186			79.992	108.036	83.016	12.648			54.756	92.412	37.89	14.58
	169.83	133.542	124.47	100.824			61.902	51.912	42.894	24.462			31.914	24.318	28.278	18.456
BALF
CD45.2+						CD45.2+CD11b+CD3-						CD45.2+CD11b-CD3+
Mock	PBS	IL-2(WT)	TGM1	TGM1-IL-2(WT)		Mock	PBS	IL-2(WT)	TGM1	TGM1-IL-2(WT)		Mock	PBS	IL-2(WT)	TGM1	TGM1-IL-2(WT)
9.6	75.546	69.696	183.114	12.786		0.504	64.134	55.044	108.846	0.756		0.534	3.816	5.796	9.09	0.894
4.974	170.226	46.782	17.244	9.732		0.63	128.106	9.54	12.096	0.42		0.822	8.892	8.118	1.44	0.666
3.006	29.556	34.704	43.74	9.552		0.3	24.66	28.044	5.274	1.14		0.306	1.908	3.096	3.672	2.544
5.802	25.884	28.026	24.84	3.888		0.474	15.642	22.968	16.56	0.324		0.882	3.798	2.124	2.322	0.426
	31.86	41.922	17.172	2.484			15.75	9.81	11.502	0.144			2.412	7.254	2.682	0.138
	67.914	87.444	83.808	6.342			50.796	56.448	60.426	1.734			3.6	5.562	5.274	0.858
	9.54	37.692	13.338	8.988			6.21	31.392	5.238	0.786			1.134	2.196	0.99	1.11

## Sheet: c
Foxp3+ frequency					Rorγt+Foxp3+ frequency
PBS	IL-2(WT)	TGM1	TGM1-IL-2(WT)		PBS	IL-2(WT)	TGM1	TGM1-IL-2(WT)
19.6	10.1	13.3	77.4		1.31	0.66	3.06	34.9
4.82	14	11.4	63.4		1.07	0.61	4.37	37.4
4.64	9.66	10.5	81.1		0.39	0.67	2.31	30.9
22.4	14.8	13.8	65.1		2.41	1.37	2.92	8.6
5.51	0	9.28	75.7		0.7	0	3.94	33.9
4.27	9.52	6.94	79.1		0.43	0	2.1	34.1
0	0	6.21	63.2		0	0	2.77	12.4
Foxp3+ number					Rorγt+Foxp3+ number
PBS	IL-2(WT)	TGM1	TGM1-IL-2(WT)		PBS	IL-2(WT)	TGM1	TGM1-IL-2(WT)
4.95	1.38	3	15.3		0.33	0.09	0.69	6.9
1.89	3.48	2.67	9.81		0.42	0.15	1.02	5.79
1.44	1.29	3.69	13.14		0.12	0.09	0.81	5.01
5.85	3.9	3.54	10.89		0.63	0.36	0.75	1.44
2.13	0	2.19	16.56		0.27	0	0.93	7.41
1.5	0.06	2.67	11.49		0.15	0	0.81	4.95
0	0	3.03	11.64		0	0	1.35	2.28

## Sheet: d
CD25+Foxp3+ frequency					IL-10+Foxp3+ frequency
PBS	IL-2(WT)	TGM1	TGM1-IL-2(WT)		PBS	IL-2(WT)	TGM1	TGM1-IL-2(WT)
14	5.18	7.72	70.4		1.91	1.7	3.43	37.3
4.44	3.51	12.5	77.3		1.12	3.01	5.78	37.7
2.99	7.89	13.7	65.5		1.08	1.94	4.87	34.5
4.43	6.3	10.5	56.9		1.15	0.39	4.88	29
3.16	2.76	8.2	71.2		0.36	3.61	2.13	24.7
2.71	3.42	14.4	76.9		0.78	0.61	0.87	29.2
4.07	4.31	8.2	69.7		0.9	2.22	1.95	17
CD25+Foxp3+ number					IL-10+Foxp3+ number
PBS	IL-2(WT)	TGM1	TGM1-IL-2(WT)		PBS	IL-2(WT)	TGM1	TGM1-IL-2(WT)
0.714	0.162	0.582	5.358		0.072	0.042	0.18	2.97
0.378	0.102	0.384	7.05		0.078	0.09	0.138	3.156
0.228	0.036	1.62	2.502		0.06	0.024	0.402	1.152
0.12	0.102	0.9	3.714		0.024	0.006	0.288	1.512
0.03	0.024	0.12	2.718		0.012	0.036	0.048	0.654
0.09	0.054	0.09	1.992		0.018	0.006	0.012	1.2
0.06	0.054	0.252	2.442		0.018	0.006	0.096	0.354

## Sheet: e
ICOS+Foxp3+ frequency
PBS	IL-2(WT)	TGM1	TGM1-IL-2(WT)
11.6	6.85	6.41	48.3
5.74	3.55	12.3	62.7
3.08	0	11.6	56.3
13.4	6.58	12.4	48.4
5.34	4.86	6.51	44.5
3.26	4.88	12	63.2
2.9	0	11.1	49.9
CD103+Foxp3+ frequency
PBS	IL-2(WT)	TGM1	TGM1-IL-2(WT)
1.18	1.03	1.71	29.8
2.43	0.59	3.32	49.5
1.74	0	3.77	44
0.98	1.64	4.4	23.1
0.83	1.21	1.58	29.7
1.55	4.88	4.78	37.7
0	0	2.7	26.7
CD39+Foxp3+ frequency
PBS	IL-2(WT)	TGM1	TGM1-IL-2(WT)
17.1	6.51	6.41	74.2
5.3	3.85	11.6	77.1
3.89	0	11.8	71.7
14.9	6.58	12.7	56.4
4.39	6.48	7.57	68.8
3.73	9.76	10.5	74.6
2.9	0	11.9	57.1

## Sheet: f
Gata3+Foxp3- frequency
PBS	IL-2(WT)	TGM1	TGM1-IL-2(WT)
7.06	17.3	3.1	1.34
11.5	63.2	3.91	2.76
4.17	42.1	7.59	0.94
17.5	31.9	1.81	1.84
12	77.9	13.5	1.42
17.7	34.2	11.5	5.32
8.13	77	9.57	3.08
