# Supplementary material for: Facile induction of immune tolerance by an interleukin-2–TGFβ surrogate agonist
Source: Nature. 2026 Mar 11;653(8115):888–99. doi: 10.1038/s41586-026-10208-0 (PMC13190267; doi:10.1038/s41586-026-10208-0)
Supplement: Supplementary file 17 — Source Data Extended Data Fig. 8 [file 41586_2026_10208_MOESM17_ESM.xlsx]

## Sheet: b
CD25+Foxp3+ frequency
PBS	TGM1-IL-2(WT)
0	22.3
0	32.2
0	32.4
0.41	24.1
0.23	23
0	27.5
ICOS+Foxp3+ frequency
PBS	TGM1-IL-2(WT)
0.93	34.6
0.83	47.7
1.69	53.4
2.04	50.7
0.46	52.1
1.14	55
CTLA-4+Foxp3+ frequency
PBS	TGM1-IL-2(WT)
2.6	64.7
1.56	68.6
3.48	68.1
1.95	66.5
0.47	67.5
2.76	60.8
CD39+Foxp3+ frequency
PBS	TGM1-IL-2(WT)
1.3	38.2
0	41.9
1.3	31.6
0	29.5
0.47	30.5
2.36	28.8
CD103+Foxp3+ frequency
PBS	TGM1-IL-2(WT)
0	40.2
0	44.9
0	30.8
0	23.9
0	25.1
0	23.4
IL-10+Foxp3+ frequency
PBS	TGM1-IL-2(WT)
0.23	12.3
0.21	17.5
0.68	18
0	12.2
0.23	14.1
0	16.1

## Sheet: c
EAE score
Days	PBS											TGM1-IL-2(WT)
0	0	0	0	0	0	0	0	0	0	0	0	0	0	0	0	0	0	0	0	0	0	0
1	0	0	0	0	0	0	0	0	0	0	0	0	0	0	0	0	0	0	0	0	0	0
2	0	0	0	0	0	0	0	0	0	0	0	0	0	0	0	0	0	0	0	0	0	0
3	0	0	0	0	0	0	0	0	0	0	0	0	0	0	0	0	0	0	0	0	0	0
4	0	0	0	0	0	0	0	0	0	0	0	0	0	0	0	0	0	0	0	0	0	0
5	0	0	0	0	0	0	0	0	0	0	0	0	0	0	0	0	0	0	0	0	0	0
6	0	0	0	0	0	0	0	0	0	0	0	0	0	0	0	0	0	0	0	0	0	0
7	0	0	0	0	0	0	0	0	0	0	0	0	0	0	0	0	0	0	0	0	0	0
8	0	0	0	0	0	0	0	0	0	0	0	0	0	0	0	0	0	0	0	0	0	0
9	0	0	0	0	0	0	0	0	0	0	0	0	0	0	0	0	0	0	0	0	0	0
10	0	0	0	0	0	0	0	0	0	0	0	0	0	0	0	0	0	0	2.5	0	0	0
11	0	0	0	0	0	0	0	0	0	0	0	0	0	0	0	0	0	0	3	0	0	0
12	0	0	1	0	0	0	0	0	0	0	3	0	0	0	0	0	0	0	3	0	0	0
13	2	0	2.5	0	0	0	0	0	0	1.5	3.5	0	0	0	0	0	0	0	3	2	0	0
14	3	0	3	0	0	1	0	0	0	2.5	3.5	0	0	0	0	0	0	0	3	2.5	0	0
15	3	0	3	0	0	1	0	0	1	3	3.5	0	0	0	0	0	0	0	3	3	0	0
16	3	1	3	0	0	2.5	0	1	1	3	3.5	0	0	0	0	0	0	0	3	2.5	0	0
17	3	1.5	3	0	0	2.5	0	2	1	3	3.5	0	0	0	0	0	0	0	2.5	2	0	0
18	3	2	3	1	0	2	0	3	1.5	3	3.5	0	0	0	0	0	0	0	2.5	2	0	0
19	3	2	2.5	2	0	2	0	3	1	2.5	3.5	0	0	0	0	0	0	0	2.5	2	0	0
20	3	2	2.5	2	0	1.5	0	3	1	2	3	0	0	0	0	0	0	0	2.5	2	0	0
21	3	1.5	2	2	0	2	0	3	1	2	3	0	0	0	0	0	0	0	3	2	0	0
22	3	1	2	1	0	1	0	3	1	2	3	0	0	0	0	0	0	0	3	1	0	0
23	3	1	2	1	0	1	1	3	1	2	3	0	0	0	0	0	0	0	3	2	0	0
24	3	1	2	1.5	0	1	2	3	1	2	3	0	0	0	0	0	0	0	3	1	0	0
25	3	1	1.5	1	0	1	2	3	1	2	3	0	0	0	0	0	0	0	2.5	1	0	0

## Sheet: d
CD45.2+ number
PBS	TGM1-IL-2(WT)
12.7402	0.1372
2.0684	0.2324
1.9948	0.448
0.9168	0.1428
0.1672	0.0996
2.22	0.062
3.2024	0.0536
0.7492	2.0228
0.2904	0.5708
3.056	0.3736
5.6076	0.698
CD45.2+CD11b+CD3- number
PBS	TGM1-IL-2(WT)
8.9638	0.0792
1.1604	0.164
1.1608	0.1964
0.1884	0.0428
0.0588	0.0468
1.012	0.0196
1.7992	0.0216
0.2108	0.6296
0.0852	0.1052
1.462	0.1756
3.2516	0.3424
CD45.2+CD11b-CD3+ number
PBS	TGM1-IL-2(WT)
3.288	0.034
0.7932	0.0272
0.698	0.1992
0.6444	0.072
0.082	0.0264
1.126	0.0256
1.3132	0.0196
0.444	1.14
0.1764	0.4204
1.4848	0.11
2.0928	0.2664

## Sheet: e
IFN-γ+ in CD4+ frequency
PBS	TGM1-IL-2(WT)
22.6	20
40.6	39.7
30.5	44.1
27.1	25
40	25.5
20.6	32.4
30.9	37.5
26.5	38.1
46.4
26.4
36.4
IL-17a+ in CD4+ frequency
PBS	TGM1-IL-2(WT)
16.8	19.6
9.42	5.48
14.3	14.7
7.97	18.8
20	9.7
14.3	16.3
10.6	8.33
7.01	11.3
10.1
17.9
10.7
IFN-γ+IL-17a+ in CD4+ frequency
PBS	TGM1-IL-2(WT)
3.71	5.33
5.51	2.74
6.48	8.82
3.36	0
12.7	2.57
3.32	5.83
3.06	0
1.27	4.17
8.7
6.54
4.54
