# Supplementary material for: Facile induction of immune tolerance by an interleukin-2–TGFβ surrogate agonist
Source: Nature. 2026 Mar 11;653(8115):888–99. doi: 10.1038/s41586-026-10208-0 (PMC13190267; doi:10.1038/s41586-026-10208-0)
Supplement: Supplementary file 18 — Source Data Extended Data Fig. 9 [file 41586_2026_10208_MOESM18_ESM.xlsx]

## Sheet: b
Foxp3+ frequency
log10nM	IL-2(DN)		IL-2(WT)
2	20.7	22.5	30.9	21.5
1	5.34	6.85	5.39	3.92
0	4.89	2.62	5.34	6.41
-1	4.6	5.32	5.51	8.5
-2	7.42	4.5	3.97	7.06
-3	5.63	6.62	5.09	8.13
-4	3.05	6.67	4.4	7.32
-5	5.63	6.98	5.81	6.56
Foxp3+ number
log10nM	IL-2(DN)		IL-2(WT)
2	0.0327	0.0424	0.6399	0.4146
1	0.0271	0.0294	0.0506	0.0223
0	0.0447	0.0127	0.059	0.0572
-1	0.0417	0.0411	0.042	0.073
-2	0.0659	0.0368	0.0299	0.058
-3	0.0543	0.0558	0.0317	0.0616
-4	0.0174	0.0455	0.0185	0.0455
-5	0.0635	0.0479	0.0385	0.0438

## Sheet: c
Number
log10nM	TGM1		TGM1-IL-2(DN)		TGM1-IL-2(WT)			log10nM	TGM1		TGM1 + IL-2(DN)		TGM1 + IL-2(WT)			log10nM	IL-2(DN)		IL-2(WT)
2	0.2648		0.0084	0.0234	4.4346	4.129		2	0.2648		0.0257	0.0239	3.4218	3.4372		2	0.158	0.1884	2.069	1.9315
1	0.3071		0.1027	0.1413	4.031	3.321		1	0.3071		0.0668	0.0682	3.7784	3.289		1	0.5077	0.4293	0.9388	0.5685
0	0.5923		0.2145	0.3646	3.3847	3.4762		0	0.5923		0.5247	0.8005	3.8411	3.9342		0	0.9139	0.4841	1.104	0.892
-1	1.8623		0.2522	0.341	1.958	1.969		-1	1.8623		1.1277	0.825	2.2548	1.9433		-1	0.9067	0.7719	0.7621	0.8586
-2	1.7586		0.5036	0.5647	0.8968	0.7265		-2	1.7586		0.7401	0.5332	1.0408	0.7695		-2	0.888	0.8183	0.7527	0.8217
-3	1.109		1.4854	1.8369	1.2088	1.9465		-3	1.109		0.5422	0.7493	0.8634	0.8244		-3	0.964	0.8434	0.623	0.7575
-4	0.7485		1.6834	1.446	2.2282	1.1045		-4	0.7485		0.7484	0.7073	0.6961	0.6859		-4	0.5698	0.6817	0.4201	0.6216
-5	0.635		1.2555	1.1651	1.3625	1.1642		-5	0.635		0.7222	0.7181	0.8229	0.5797		-5	1.1284	0.6859	0.6624	0.6677

## Sheet: d
CD25 MFI
log10nM	TGM1		TGM1-IL-2(DN)		TGM1-IL-2(WT)			log10nM	TGM1		TGM1 + IL-2(DN)		TGM1 + IL-2(WT)			log10nM	IL-2(DN)		IL-2(WT)
2	11650		6402	9489	47103	52951		2	11650		15375	11395	50572	50928		2	9618	9629	40386	45162
1	13090		8245	9097	57413	55870		1	13090		12353	13702	56392	55976		1	19586	18983	32252	34154
0	15822		16798	17095	55848	55004		0	15822		16622	18106	38899	39350		0	25653	27625	31751	31877
-1	16993		16357	15047	33774	26974		-1	16993		31160	31932	30962	33759		-1	26187	23588	36290	28972
-2	24587		18230	20849	17382	16920		-2	24587		30363	28471	29646	28877		-2	29462	24038	35252	25762
-3	29421		15485	21595	14646	49231		-3	29421		30082	22767	29755	25500		-3	33732	25886	33080	27368
-4	31235		47736	28885	34202	37393		-4	31235		25775	22943	28928	24901		-4	30412	12829	39955	24880
-5	26168		57631	55742	41878	43307		-5	26168		24191	24374	28424	25328		-5	35848	23177	43499	22022
T-bet MFI
log10nM	TGM1		TGM1-IL-2(DN)		TGM1-IL-2(WT)			log10nM	TGM1		TGM1 + IL-2(DN)		TGM1 + IL-2(WT)			log10nM	IL-2(DN)		IL-2(WT)
2	2256		2211	4547	11044	12257		2	2256		8287	5641	10718	10914		2	5431	5305	17745	21699
1	2289		1781	2227	9884	10428		1	2289		3286	3784	10037	10629		1	13541	11971	16628	19513
0	3800		2796	2892	9310	9651		0	3800		3238	3606	7933	8671		0	13234	17539	14181	17477
-1	6299		3083	2710	5106	5912		-1	6299		12269	15210	11385	14761		-1	12733	14205	16222	14552
-2	10559		3962	4796	4700	5332		-2	10559		13787	16798	12643	16521		-2	12864	14573	15949	15113
-3	12497		7190	9514	6486	16319		-3	12497		15381	14340	13202	14608		-3	14453	14645	15667	15085
-4	13744		16198	14032	12813	16088		-4	13744		13197	13545	15372	14995		-4	16579	18753	18360	15986
-5	15016		19614	23861	18653	20953		-5	15016		14531	16598	16451	17157		-5	17867	15438	19977	16233
IFN-γ+ frequency
log10nM	TGM1		TGM1-IL-2(DN)		TGM1-IL-2(WT)			log10nM	TGM1		TGM1 + IL-2(DN)		TGM1 + IL-2(WT)			log10nM	IL-2(DN)		IL-2(WT)
2	0.91		2.38	4.7	6.14	6.51		2	0.91		7.78	7.11	4.65	2.54		2	2.53	1.38	31.3	25.5
1	0.78		1.95	2.26	3.64	4.97		1	0.78		3.59	2.2	3.91	3.69		1	6.07	1.84	34	20.1
0	1.6		1.68	0.99	2.76	2.12		0	1.6		1.85	1.04	3.8	3.8		0	13.3	8.24	25.1	26.2
-1	3.79		2.02	1.79	0.77	0.84		-1	3.79		21.1	26.9	24.4	38		-1	14	15.4	24.6	21.9
-2	20.7		1.95	2.41	1.06	2.45		-2	20.7		26.7	13.6	23.4	20.9		-2	22.6	15.4	17.3	16.2
-3	30.8		3.29	9.74	3.37	17.5		-3	30.8		19.4	15	24.6	17.7		-3	25.7	16.8	23.5	20
-4	21.4		33	21.9	25.2	33.4		-4	21.4		16.2	14.3	16.6	20.5		-4	18.9	13.5	14.8	16.4
-5	15.7		19.8	22	35.5	22.4		-5	15.7		14.5	18	20.7	18.4		-5	13	15.7	21.3	12.5

## Sheet: e
CD25 MFI
	pTreg_TGM1 + IL-2(WT)			pTreg_TGM1 + IL-2(DN)					pTreg_TGM1-IL-2(WT)			pTreg_TGM1-IL-2(DN)
1:1	391165	429000	407000	396208	379874	390709		1:1	505000	505000	518000	415000	453000	429000
1:2	249249	213523	194077	359727	327832	379145		1:2	163460	115003	134810	329062	355660	363318
1:3	119570	99329	89927	298336	283039	296992		1:3	102751	76437	80829	231351	223509	208435
1:4	73342	54705	55992	195785	194165	206789		1:4	58391	48306	45024	120214	129172	129281
1:5	48327	42388	37468	142999	123392	140045		1:5	37981	32433	32972	78601	89540	87912
1:6	30992	30906	24604	72553	74783	83415		1:6	27727	29637	28547	60590	62575	63108

## Sheet: f
% of initial weight
Days	PBS				IL-2(WT)				IL-2(DN)				TGM1				TGM1-IL-2(WT)				TGM1-IL-2(DN)
1	100	100	100	100	100	100	100	100	100	100	100	100	100	100	100	100	100	100	100	100	100	100	100	100
2	100	101.748	101.149	99.2366	100.656	102.135	100.667	101.361	101.515	100.664	100	101.087	100	99.1477	98.6885	100.331	100	98.9362	98.5663	99.3865	97.5089	98.9247	99.6466	98.5714
3	100.279	100	100	96.5649	97.7049	99.6441	97.3333	100.34	100	98.6711	96.6997	97.1014	98.1132	95.4545	100	97.6821	98.7097	98.9362	97.1326	99.3865	98.5765	98.5663	98.5866	100.714
4	97.7716	99.6503	101.533	96.9466	98.6885	98.5765	97.6667	98.6395	100	99.0033	99.0099	98.5507	97.4843	92.3295	99.6721	96.3576	95.1613	96.0993	96.7742	97.8528	97.8648	98.5663	95.4064	96.7857
5	98.0501	101.399	101.916	97.7099	96.3934	95.7295	96.6667	99.3197	100.303	100	99.67	98.913	96.5409	95.1705	98.0328	95.6954	94.8387	94.3262	97.491	93.865	98.2206	97.1326	96.8198	96.0714
6	98.6072	102.098	101.533	98.0916	95.7377	96.0854	96.6667	98.6395	98.4848	99.6678	100.66	98.5507	95.283	90.9091	94.4262	92.7152	95.4839	95.7447	98.5663	94.7853	99.6441	96.7742	96.4664	96.4286
7	99.1643	101.399	103.065	99.2366	96.0656	97.153	95.3333	95.2381	99.0909	100.332	100.99	100	94.3396	92.3295	95.082	94.702	96.7742	93.617	97.491	95.092	96.7972	98.5663	95.4064	98.2143
8	98.6072	100.699	102.682	98.0916	95.4098	98.2206	96	94.2177	98.1818	101.661	102.31	98.913	96.2264	93.1818	93.4426	93.7086	97.7419	96.8085	98.2079	95.7055	97.5089	96.0573	96.1131	100
9	98.3287	102.098	102.299	99.2366	94.7541	97.5089	94.3333	93.8776	96.9697	99.6678	101.98	97.8261	94.9686	90.9091	96.0656	92.7152	98.7097	97.8723	97.491	96.6258	98.5765	95.3405	95.053	100.714
10	97.493	101.399	102.299	100	94.7541	97.8648	95.3333	94.5578	97.8788	100.997	101.32	98.913	96.2264	90.3409	96.3934	92.053	99.3548	97.5177	100.717	95.7055	99.2883	94.2652	93.6396	102.143
11	98.8858	101.748	102.682	102.29	93.7705	99.6441	97	92.1769	98.4848	100.997	101.98	99.6377	94.9686	89.7727	94.4262	92.7152	99.0323	94.6809	98.2079	97.8528	96.7972	99.2832	98.9399	96.4286

## Sheet: g
Spleen weight
PBS	IL-2(WT)	IL-2(DN)	TGM1	TGM1-IL-2(WT)	TGM1-IL-2(DN)
0.09	0.22	0.1	0.09	0.12	0.1
0.09	0.16	0.08	0.09	0.16	0.1
0.08	0.16	0.1	0.13	0.13	0.12
0.07	0.23	0.11	0.12	0.14	0.16

## Sheet: h
	PBS	IL-2(WT)	IL-2(DN)	TGM1	TGM1-IL-2(WT)	TGM1-IL-2(DN)
Treg (Foxp3+)	2.563	6.294	1.739	12.33	65.48	44.22
Tfh (Foxp3-PD-1+Bcl6+)	17.85	12.73	17.23	47.16	18.01	23.78
Th17 (Foxp3-Rorγt+)	1.491	0.5736	0.5083	6.865	0.6082	1.067
Th2 (Foxp3-Gata3+)	0.641	4.277	0.499	0.4785	0.5245	0.2453
Others	77.45	76.13	80.03	33.16	15.38	30.68

## Sheet: i
OT-II number
PBS	IL-2(WT)	IL-2(DN)	TGM1	TGM1-IL-2(WT)	TGM1-IL-2(DN)
1.218	2.31	3.432	3.786	8.94	2.154
2.286	0.87	1.974	7.752	30.93	3.942
2.382	1.344	0.69	7.872	8.022	0.534
1.608	2.154	0.588	3.6	10.332	1.554
1.446	5.976	2.148	6.948	4.818	2.07
0.78	3.498	0.66	3.492	2.19	5.904
0.42	4.722	0.714	2.994	3.912	2.634
0.558	8.268	0.96	4.524	3.036	1.926
0.648	10.194	1.668	6.75	30.552	3.942
0.762	3.786	1.17	6	18.138	1.002
1.116	4.698	5.352	0.432	16.488	2.292
1.284	4.284	1.746	1.182	15.564	3
	2.916	2.1	3.264	11.274	1.596
	2.904	0.576	3.372	4.008
	2.604		1.44	5.106
				2.49

## Sheet: j
Ki-67+ frequency
TGM1	TGM1-IL-2(WT)	TGM1-IL-2(DN)
52.5	71.3	63.5
55.2	63.4	62.3
45.4	74	76.4
58.5	58.1	56
37.4	50.3	56.2
50.9	60.5	45
62.1	52.3	60.1
50.7	56.3	57.9
23.4	70.3	48.6
44.5	81.2	64.1
65.3	76.7	50
63.5	73.4	46
60.7	59.2	62.8
61.4	63
63.7	60
	68.2
T-bet MFI
TGM1	TGM1-IL-2(WT)	TGM1-IL-2(DN)
6827	7381	7340
7821	8241	8283
7259	9135	8117
7953	8799	9400
7404	9634	8403
7953	9907	9352
11382	11244	10037
8057	11154	7821
7121	8528	7468
9158	9181	8072
7816	9336	9757
8216	9378	9477
8027	8526	10819
8984	9396
8814	10683
	10708

## Sheet: k
IFN-γ+ frequency
PBS	IL-2(WT)	IL-2(DN)	TGM1	TGM1-IL-2(WT)	TGM1-IL-2(DN)
0.37	12.8	3.19	1.23	0.51	0
3.95	26.4	1.59	0.81	0.24	0.25
7.49	6.63	0	1.31	0.29	0
1.52	12	2.22	1.07	0.6	1.04
3.01	12.1	3.56	0.93	0.2	0
1.27	8.64	6.86	1.09	0	0.4
4.82	9.75	2.17	0.54	0.49	0.86
5.81	21	5.52	0.39	1.37	0
5.48	19	0.61	1.3	0.22	0
5.83	11.5	1.01	0.66	0.44	0.4
5.94	16.2	3.38	0.69	0.35	0.54
6.86	10.7	4.39	0.25	0.32	0.26
	7.28	3.74	0.72	0.22	0.15
	10.4	4.46	0.15	0.44	0.4
	15.6		1.07	0.19	0
				0

[truncated: 4 more sheets: l, m, n, o]
